# Supplementary material for: Poly[[tetra­kis­(μ-1,2-di-4-pyridyl­ethyl­ene-κ2 N:N′)tetra­kis­(seleno­cyanato-κN)dimanganese(II)] 1,2-di-4-pyridyl­ethyl­ene disolvate]
Source: Acta Crystallogr Sect E Struct Rep Online. 2011 May 7;67(Pt 6):m693–4. doi: 10.1107/S1600536811016199 (PMC3120600; doi:10.1107/S1600536811016199)
Supplement: Supplementary file 1 [file e-67-0m693-sup1.cif]

##############################################################################
#                                                                            #
# This CIF contains the data in a paper accepted for publication in          #
# Acta Crystallographica Section E. It conforms to the requirements of       #
# Notes for Authors for Acta Crystallographica Section E, and has been       #
# peer reviewed under the auspices of the IUCr Commission on Journals.       #
#                                                                            #
# Full details of the Crystallographic Information File format               #
# are given in the paper "The Crystallographic Information File (CIF):       #
# a New Standard Archive File for Crystallography" by S. R. Hall, F. H.      #
# Allen and I. D. Brown [Acta Cryst. (1991), A47, 655-685].                  #
#                                                                            #
# The current version of the core CIF dictionary is obtainable from          #
# ftp://ftp.iucr.org/pub/cif_core.dic.                                       #
#                                                                            #
# Software is freely available for graphical display of the structure(s)     #
# in this CIF. For information consult the CIF software page                 #
# http://www.iucr.org/resources/cif/software.                                #
#                                                                            #
# This file may be used for bona fide research purposes within the           #
# scientific community so long as proper attribution is given to the journal # 
# article from which it was obtained.                                        #
#                                                                            #
##############################################################################
data_I
_audit_creation_method     SHELXL-97
_chemical_name_systematic
;
Poly[[tetrakis(\m-1,2-di-4-pyridylethylene-
\k^2^<i>N</i>:<i>N</i>')tetrakis(selenocyanato-\k<i>N</i>)dimanganese(II)]
1,2-di-4-pyridylethylene disolvate]
;
_chemical_name_common     ?
_chemical_formula_moiety     'C52 H40 Mn2 N12 Se4, 2(C12 H10 N2)'
_chemical_formula_sum     'C76 H60 Mn2 N16 Se4'
_chemical_formula_iupac     '[Mn2 (N C Se)4 (C12 H10 N2)4], 2C12 H10 N2'
_chemical_formula_weight     1623.12
_chemical_melting_point     ?
_symmetry_cell_setting     monoclinic
_symmetry_space_group_name_H-M     'P 2/c'
_symmetry_space_group_name_Hall     '-P 2yc'
loop_
    _symmetry_equiv_pos_as_xyz
    'x, y, z'
    '-x, y, -z+1/2'
    '-x, -y, -z'
    'x, -y, z-1/2'
_cell_length_a     14.3102(3)
_cell_length_b     13.9933(2)
_cell_length_c     36.0614(6)
_cell_angle_alpha     90.00
_cell_angle_beta     91.211(2)
_cell_angle_gamma     90.00
_cell_volume     7219.6(2)
_cell_formula_units_Z     4
_cell_measurement_reflns_used     68086
_cell_measurement_theta_min     1.13
_cell_measurement_theta_max     25.18
_cell_measurement_temperature     293(2)
_exptl_crystal_description     block
_exptl_crystal_colour     orange
_exptl_crystal_size_max     0.1848
_exptl_crystal_size_mid     0.1273
_exptl_crystal_size_min     0.0751
_exptl_crystal_density_diffrn     1.493
_exptl_crystal_density_meas     ?
_exptl_crystal_density_method     'not measured'
_exptl_crystal_F_000     3256
_exptl_absorpt_coefficient_mu     2.421
_exptl_absorpt_correction_type     numerical
_exptl_absorpt_process_details     '(X-SHAPE and X-RED32; Stoe & Cie, 2008)'
_exptl_absorpt_correction_T_min     0.689
_exptl_absorpt_correction_T_max     0.853
_exptl_special_details     ?
_diffrn_ambient_temperature     293(2)
_diffrn_radiation_type     MoK\a
_diffrn_radiation_wavelength     0.71073
_diffrn_radiation_source     'fine-focus sealed tube'
_diffrn_radiation_monochromator     graphite
_diffrn_measurement_device_type     'Stoe IPDS-2'
_diffrn_measurement_method     \w
_diffrn_detector_area_resol_mean     ?
_diffrn_reflns_number     68086
_diffrn_reflns_av_R_equivalents     0.0544
_diffrn_reflns_av_sigmaI/netI     0.0317
_diffrn_reflns_theta_min     1.13
_diffrn_reflns_theta_max     25.18
_diffrn_reflns_theta_full     25.18
_diffrn_measured_fraction_theta_max     0.988
_diffrn_measured_fraction_theta_full     0.988
_diffrn_reflns_limit_h_min     -17
_diffrn_reflns_limit_h_max     17
_diffrn_reflns_limit_k_min     -16
_diffrn_reflns_limit_k_max     16
_diffrn_reflns_limit_l_min     -43
_diffrn_reflns_limit_l_max     43
_diffrn_standards_number     0
_diffrn_standards_interval_count     ?
_diffrn_standards_interval_time     0
_diffrn_standards_decay_%     0
_refine_special_details
;
 Refinement of F^2^ against ALL reflections. The weighted R-factor wR and
 goodness of fit S are based on F^2^, conventional R-factors R are based
 on F, with F set to zero for negative F^2^. The threshold expression of
 F^2^ > 2sigma(F^2^) is used only for calculating R-factors(gt) etc. and is
 not relevant to the choice of reflections for refinement. R-factors based
 on F^2^ are statistically about twice as large as those based on F, and R-
 factors based on ALL data will be even larger.
;
_reflns_number_total     12826
_reflns_number_gt     10467
_reflns_threshold_expression     I>2\s(I)
_refine_ls_structure_factor_coef     Fsqd
_refine_ls_matrix_type     full
_refine_ls_R_factor_all     0.0724
_refine_ls_R_factor_gt     0.0556
_refine_ls_wR_factor_gt     0.1165
_refine_ls_wR_factor_ref     0.1241
_refine_ls_goodness_of_fit_ref     1.100
_refine_ls_restrained_S_all     1.100
_refine_ls_number_reflns     12826
_refine_ls_number_parameters     883
_refine_ls_number_restraints     0
_refine_ls_hydrogen_treatment     constr
_refine_ls_weighting_scheme     calc
_refine_ls_weighting_details
         'calc w=1/[\s^2^(Fo^2^)+(0.0431P)^2^+9.7881P] where P=(Fo^2^+2Fc^2^)/3'
_atom_sites_solution_hydrogens     geom
_atom_sites_solution_primary     direct
_atom_sites_solution_secondary     difmap
_refine_ls_shift/su_max     0.001
_refine_ls_shift/su_mean     0.000
_refine_diff_density_max     0.794
_refine_diff_density_min     -0.775
_refine_ls_extinction_method     none
_refine_ls_extinction_coef     ?
loop_
    _atom_type_symbol
    _atom_type_description
    _atom_type_scat_dispersion_real
    _atom_type_scat_dispersion_imag
    _atom_type_scat_source
    'C' 'C' 0.0033 0.0016
                         'International Tables Vol C Tables 4.2.6.8 and 6.1.1.4'
    'H' 'H' 0.0000 0.0000
                         'International Tables Vol C Tables 4.2.6.8 and 6.1.1.4'
    'N' 'N' 0.0061 0.0033
                         'International Tables Vol C Tables 4.2.6.8 and 6.1.1.4'
    'Mn' 'Mn' 0.3368 0.7283
                         'International Tables Vol C Tables 4.2.6.8 and 6.1.1.4'
    'Se' 'Se' -0.0929 2.2259
                         'International Tables Vol C Tables 4.2.6.8 and 6.1.1.4'
_computing_data_collection     'X-AREA (Stoe & Cie, 2008)'
_computing_cell_refinement     'X-AREA (Stoe & Cie, 2008)'
_computing_data_reduction     'X-AREA (Stoe & Cie, 2008)'
_computing_structure_solution     'SHELXS97 (Sheldrick, 2008)'
_computing_structure_refinement     'SHELXL97 (Sheldrick, 2008)'
_computing_molecular_graphics     'XP in SHELXTL (Sheldrick, 2008)'
_computing_publication_material
               'XP in SHELXTL (Sheldrick, 2008) and DIAMOND (Brandenburg, 2011)'
loop_
    _atom_site_type_symbol
    _atom_site_label
    _atom_site_fract_x
    _atom_site_fract_y
    _atom_site_fract_z
    _atom_site_U_iso_or_equiv
    _atom_site_adp_type
    _atom_site_calc_flag
    _atom_site_refinement_flags
    _atom_site_occupancy
    _atom_site_symmetry_multiplicity
    _atom_site_disorder_assembly
    _atom_site_disorder_group
    Mn Mn2 0.62315(4) 0.01645(4) 0.122255(15) 0.03700(14) Uani d . 1 1 . .
    Mn Mn1 -0.12571(4) 0.21901(4) -0.119724(14) 0.03640(14) Uani d . 1 1 . .
    N N1 -0.1268(2) 0.0521(2) -0.12307(8) 0.0420(7) Uani d . 1 1 . .
    C C1 -0.1725(3) 0.0065(3) -0.15087(11) 0.0464(9) Uani d . 1 1 . .
    H H1 -0.2060 0.0428 -0.1682 0.056 Uiso calc R 1 1 . .
    C C2 -0.1722(3) -0.0915(3) -0.15496(11) 0.0514(10) Uani d . 1 1 . .
    H H2 -0.2047 -0.1195 -0.1748 0.062 Uiso calc R 1 1 . .
    C C3 -0.1239(3) -0.1482(3) -0.12975(11) 0.0445(9) Uani d . 1 1 . .
    C C4 -0.0762(3) -0.1013(3) -0.10109(11) 0.0473(9) Uani d . 1 1 . .
    H H4 -0.0421 -0.1360 -0.0835 0.057 Uiso calc R 1 1 . .
    C C5 -0.0797(3) -0.0031(3) -0.09895(11) 0.0472(9) Uani d . 1 1 . .
    H H5 -0.0474 0.0266 -0.0795 0.057 Uiso calc R 1 1 . .
    C C6 -0.1261(3) -0.2528(3) -0.13367(12) 0.0525(10) Uani d . 1 1 . .
    H H6 -0.1363 -0.2774 -0.1574 0.063 Uiso calc R 1 1 . .
    C C7 -0.1148(3) -0.3143(3) -0.10635(12) 0.0525(10) Uani d . 1 1 . .
    H H7 -0.1037 -0.2894 -0.0828 0.063 Uiso calc R 1 1 . .
    C C8 -0.1182(3) -0.4190(3) -0.10983(11) 0.0467(9) Uani d . 1 1 . .
    C C9 -0.1231(3) -0.4765(3) -0.07876(11) 0.0540(11) Uani d . 1 1 . .
    H H9 -0.1237 -0.4492 -0.0552 0.065 Uiso calc R 1 1 . .
    C C10 -0.1271(3) -0.5740(3) -0.08270(11) 0.0527(10) Uani d . 1 1 . .
    H H10 -0.1311 -0.6113 -0.0614 0.063 Uiso calc R 1 1 . .
    C C11 -0.1207(3) -0.5623(3) -0.14530(12) 0.0549(11) Uani d . 1 1 . .
    H H11 -0.1197 -0.5915 -0.1685 0.066 Uiso calc R 1 1 . .
    C C12 -0.1169(3) -0.4645(3) -0.14405(11) 0.0537(11) Uani d . 1 1 . .
    H H12 -0.1135 -0.4291 -0.1658 0.064 Uiso calc R 1 1 . .
    N N2 -0.1256(2) -0.6180(2) -0.11562(9) 0.0483(8) Uani d . 1 1 . .
    N N21 0.0030(2) 0.2156(2) -0.07933(8) 0.0422(7) Uani d . 1 1 . .
    C C21 0.0906(3) 0.2202(4) -0.09136(12) 0.0589(11) Uani d . 1 1 . .
    H H21 0.0994 0.2310 -0.1165 0.071 Uiso calc R 1 1 . .
    C C22 0.1680(3) 0.2100(4) -0.06881(13) 0.0675(13) Uani d . 1 1 . .
    H H22 0.2271 0.2160 -0.0788 0.081 Uiso calc R 1 1 . .
    C C23 0.1600(3) 0.1911(3) -0.03208(13) 0.0558(11) Uani d . 1 1 . .
    C C24 0.0698(3) 0.1901(4) -0.01895(12) 0.0641(13) Uani d . 1 1 . .
    H H24 0.0600 0.1812 0.0062 0.077 Uiso calc R 1 1 . .
    C C25 -0.0056(3) 0.2024(3) -0.04298(11) 0.0549(11) Uani d . 1 1 . .
    H H25 -0.0653 0.2014 -0.0333 0.066 Uiso calc R 1 1 . .
    C C26 0.2465(4) 0.1687(4) -0.01021(14) 0.0691(13) Uani d . 1 1 . .
    H H26 0.3028 0.1894 -0.0198 0.083 Uiso calc R 1 1 . .
    C C27 0.2501(4) 0.1240(4) 0.02013(13) 0.0701(13) Uani d . 1 1 . .
    H H27 0.1935 0.1084 0.0308 0.084 Uiso calc R 1 1 . .
    C C28 0.3371(3) 0.0938(3) 0.04045(13) 0.0563(11) Uani d . 1 1 . .
    C C29 0.3289(3) 0.0599(5) 0.07585(14) 0.0851(18) Uani d . 1 1 . .
    H H29 0.2701 0.0552 0.0862 0.102 Uiso calc R 1 1 . .
    C C30 0.4062(3) 0.0326(4) 0.09612(13) 0.0737(15) Uani d . 1 1 . .
    H H30 0.3978 0.0108 0.1202 0.088 Uiso calc R 1 1 . .
    C C31 0.5007(3) 0.0635(3) 0.04844(11) 0.0541(11) Uani d . 1 1 . .
    H H31 0.5595 0.0626 0.0380 0.065 Uiso calc R 1 1 . .
    C C32 0.4251(3) 0.0941(3) 0.02680(12) 0.0625(12) Uani d . 1 1 . .
    H H32 0.4347 0.1151 0.0027 0.075 Uiso calc R 1 1 . .
    N N22 0.4927(2) 0.0356(2) 0.08342(8) 0.0438(7) Uani d . 1 1 . .
    N N41 0.6187(2) -0.1488(2) 0.11906(9) 0.0433(7) Uani d . 1 1 . .
    C C41 0.5692(3) -0.1929(3) 0.09229(11) 0.0472(9) Uani d . 1 1 . .
    H H41 0.5347 -0.1556 0.0756 0.057 Uiso calc R 1 1 . .
    C C42 0.5664(3) -0.2906(3) 0.08807(11) 0.0519(10) Uani d . 1 1 . .
    H H42 0.5309 -0.3174 0.0688 0.062 Uiso calc R 1 1 . .
    C C43 0.6161(3) -0.3492(3) 0.11222(11) 0.0465(9) Uani d . 1 1 . .
    C C44 0.6675(3) -0.3037(3) 0.14042(12) 0.0519(10) Uani d . 1 1 . .
    H H44 0.7022 -0.3396 0.1575 0.062 Uiso calc R 1 1 . .
    C C45 0.6666(3) -0.2057(3) 0.14279(12) 0.0497(10) Uani d . 1 1 . .
    H H45 0.7010 -0.1770 0.1619 0.060 Uiso calc R 1 1 . .
    C C46 0.6144(3) -0.4537(3) 0.10791(12) 0.0527(10) Uani d . 1 1 . .
    H H46 0.6020 -0.4780 0.0843 0.063 Uiso calc R 1 1 . .
    C C47 0.6291(3) -0.5155(3) 0.13501(12) 0.0527(10) Uani d . 1 1 . .
    H H47 0.6416 -0.4907 0.1585 0.063 Uiso calc R 1 1 . .
    C C48 0.6277(3) -0.6200(3) 0.13131(11) 0.0464(9) Uani d . 1 1 . .
    C C49 0.6207(3) -0.6768(3) 0.16241(12) 0.0559(11) Uani d . 1 1 . .
    H H49 0.6161 -0.6492 0.1858 0.067 Uiso calc R 1 1 . .
    C C50 0.6205(3) -0.7749(3) 0.15851(11) 0.0530(11) Uani d . 1 1 . .
    H H50 0.6145 -0.8118 0.1798 0.064 Uiso calc R 1 1 . .
    C C51 0.6363(3) -0.7641(3) 0.09618(11) 0.0526(10) Uani d . 1 1 . .
    H H51 0.6431 -0.7935 0.0733 0.063 Uiso calc R 1 1 . .
    C C52 0.6351(3) -0.6657(3) 0.09734(11) 0.0514(10) Uani d . 1 1 . .
    H H52 0.6393 -0.6303 0.0756 0.062 Uiso calc R 1 1 . .
    N N42 0.6283(2) -0.8201(2) 0.12618(9) 0.0463(8) Uani d . 1 1 . .
    N N61 0.8742(4) 0.4435(5) 0.01294(14) 0.1056(18) Uani d . 1 1 . .
    C C61 0.8781(6) 0.5184(5) 0.0353(2) 0.111(2) Uani d . 1 1 . .
    H H61 0.8820 0.5785 0.0245 0.133 Uiso calc R 1 1 . .
    C C62 0.8768(5) 0.5137(5) 0.07329(16) 0.0887(17) Uani d . 1 1 . .
    H H62 0.8790 0.5696 0.0872 0.106 Uiso calc R 1 1 . .
    C C63 0.8722(3) 0.4262(4) 0.09082(13) 0.0657(13) Uani d . 1 1 . .
    C C64 0.8668(4) 0.3469(4) 0.06801(14) 0.0739(14) Uani d . 1 1 . .
    H H64 0.8628 0.2858 0.0780 0.089 Uiso calc R 1 1 . .
    C C65 0.8673(5) 0.3602(5) 0.02991(16) 0.0937(19) Uani d . 1 1 . .
    H H65 0.8625 0.3060 0.0151 0.112 Uiso calc R 1 1 . .
    C C66 0.8729(3) 0.4229(4) 0.13149(14) 0.0674(13) Uani d . 1 1 . .
    H H66 0.8765 0.4813 0.1438 0.081 Uiso calc R 1 1 . .
    C C67 0.8690(4) 0.3472(4) 0.15213(14) 0.0709(13) Uani d . 1 1 . .
    H H67 0.8654 0.2886 0.1400 0.085 Uiso calc R 1 1 . .
    C C68 0.8698(4) 0.3450(4) 0.19293(13) 0.0708(14) Uani d . 1 1 . .
    C C69 0.8767(5) 0.4244(5) 0.21498(16) 0.100(2) Uani d . 1 1 . .
    H H69 0.8812 0.4847 0.2043 0.120 Uiso calc R 1 1 . .
    C C70 0.8771(6) 0.4151(6) 0.25317(18) 0.116(3) Uani d . 1 1 . .
    H H70 0.8818 0.4705 0.2673 0.139 Uiso calc R 1 1 . .
    C C71 0.8637(6) 0.2587(6) 0.24944(19) 0.119(3) Uani d . 1 1 . .
    H H71 0.8588 0.1994 0.2609 0.143 Uiso calc R 1 1 . .
    C C72 0.8622(6) 0.2603(5) 0.21140(16) 0.103(2) Uani d . 1 1 . .
    H H72 0.8559 0.2036 0.1982 0.124 Uiso calc R 1 1 . .
    N N62 0.8713(4) 0.3331(5) 0.27070(14) 0.1031(17) Uani d . 1 1 . .
    N N81 -0.2528(2) 0.2278(2) -0.16142(9) 0.0448(8) Uani d . 1 1 . .
    C C81 -0.3403(3) 0.2265(4) -0.14929(13) 0.0637(13) Uani d . 1 1 . .
    H H81 -0.3490 0.2250 -0.1238 0.076 Uiso calc R 1 1 . .
    C C82 -0.4178(3) 0.2272(4) -0.17205(14) 0.0758(15) Uani d . 1 1 . .
    H H82 -0.4768 0.2269 -0.1617 0.091 Uiso calc R 1 1 . .
    C C83 -0.4103(3) 0.2284(4) -0.20947(14) 0.0634(12) Uani d . 1 1 . .
    C C84 -0.3201(4) 0.2293(4) -0.22283(12) 0.0635(12) Uani d . 1 1 . .
    H H84 -0.3104 0.2298 -0.2483 0.076 Uiso calc R 1 1 . .
    C C85 -0.2444(3) 0.2295(3) -0.19821(11) 0.0545(11) Uani d . 1 1 . .
    H H85 -0.1846 0.2309 -0.2078 0.065 Uiso calc R 1 1 . .
    C C86 -0.4971(4) 0.2283(4) -0.23282(13) 0.0800(16) Uani d . 1 1 . .
    H H86 -0.5532 0.2283 -0.2203 0.096 Uiso calc R 1 1 . .
    N N101 -0.3906(4) -0.4425(5) 0.00920(14) 0.0989(16) Uani d . 1 1 . .
    C C101 -0.3648(5) -0.5210(6) -0.00842(18) 0.100(2) Uani d . 1 1 . .
    H H101 -0.3497 -0.5746 0.0057 0.120 Uiso calc R 1 1 . .
    C C102 -0.3589(4) -0.5281(5) -0.04643(17) 0.0925(18) Uani d . 1 1 . .
    H H102 -0.3421 -0.5856 -0.0573 0.111 Uiso calc R 1 1 . .
    C C103 -0.3780(4) -0.4503(5) -0.06783(15) 0.0788(16) Uani d . 1 1 . .
    C C104 -0.4056(5) -0.3687(5) -0.04989(17) 0.0963(19) Uani d . 1 1 . .
    H H104 -0.4208 -0.3142 -0.0635 0.116 Uiso calc R 1 1 . .
    C C105 -0.4109(5) -0.3675(6) -0.01181(18) 0.103(2) Uani d . 1 1 . .
    H H105 -0.4295 -0.3113 -0.0003 0.123 Uiso calc R 1 1 . .
    C C106 -0.3716(4) -0.4604(6) -0.10878(17) 0.097(2) Uani d . 1 1 . .
    H H106 -0.3609 -0.5218 -0.1176 0.116 Uiso calc R 1 1 . .
    C C107 -0.3786(4) -0.3983(6) -0.13192(19) 0.105(2) Uani d . 1 1 . .
    H H107 -0.3873 -0.3365 -0.1232 0.126 Uiso calc R 1 1 . .
    C C108 -0.3749(4) -0.4100(6) -0.17381(17) 0.096(2) Uani d . 1 1 . .
    C C109 -0.3663(6) -0.4953(6) -0.1922(2) 0.122(3) Uani d . 1 1 . .
    H H109 -0.3608 -0.5520 -0.1788 0.146 Uiso calc R 1 1 . .
    C C110 -0.3657(7) -0.4969(6) -0.2306(2) 0.135(3) Uani d . 1 1 . .
    H H110 -0.3599 -0.5558 -0.2422 0.161 Uiso calc R 1 1 . .
    C C111 -0.3801(5) -0.3401(6) -0.23341(19) 0.106(2) Uani d . 1 1 . .
    H H111 -0.3854 -0.2844 -0.2474 0.127 Uiso calc R 1 1 . .
    N N102 -0.3728(5) -0.4211(5) -0.25138(15) 0.115(2) Uani d . 1 1 . .
    N N121 0.7525(2) 0.0070(2) 0.16209(8) 0.0428(7) Uani d . 1 1 . .
    C C121 0.7446(3) -0.0039(3) 0.19864(11) 0.0541(11) Uani d . 1 1 . .
    H H121 0.6849 -0.0061 0.2084 0.065 Uiso calc R 1 1 . .
    C C122 0.8207(3) -0.0121(3) 0.22282(12) 0.0602(12) Uani d . 1 1 . .
    H H122 0.8114 -0.0200 0.2481 0.072 Uiso calc R 1 1 . .
    C C123 0.9097(3) -0.0085(3) 0.20951(12) 0.0548(11) Uani d . 1 1 . .
    C C124 0.9175(3) 0.0022(4) 0.17212(13) 0.0725(15) Uani d . 1 1 . .
    H H124 0.9764 0.0049 0.1617 0.087 Uiso calc R 1 1 . .
    C C125 0.8391(3) 0.0092(4) 0.14988(12) 0.0644(13) Uani d . 1 1 . .
    H H125 0.8472 0.0159 0.1245 0.077 Uiso calc R 1 1 . .
    C C126 0.9966(4) -0.0124(4) 0.23262(12) 0.0684(13) Uani d . 1 1 . .
    H H126 1.0524 -0.0152 0.2199 0.082 Uiso calc R 1 1 . .
    N N13 -0.0334(3) 0.2265(3) -0.16706(9) 0.0530(9) Uani d . 1 1 . .
    C C13 0.0280(3) 0.2525(3) -0.18490(11) 0.0493(10) Uani d . 1 1 . .
    Se Se13 0.12347(4) 0.29280(5) -0.211172(17) 0.0860(2) Uani d . 1 1 . .
    N N14 -0.2189(2) 0.2092(3) -0.07297(9) 0.0523(8) Uani d . 1 1 . .
    C C14 -0.2774(3) 0.2041(3) -0.05138(11) 0.0475(9) Uani d . 1 1 . .
    Se Se14 -0.36807(4) 0.19698(5) -0.018923(14) 0.07474(17) Uani d . 1 1 . .
    N N16 0.5330(3) 0.0107(3) 0.16991(9) 0.0547(9) Uani d . 1 1 . .
    C C16 0.4719(3) 0.0262(3) 0.18959(11) 0.0503(10) Uani d . 1 1 . .
    Se Se16 0.37749(4) 0.05023(6) 0.219058(15) 0.0860(2) Uani d . 1 1 . .
    N N17 0.7137(2) 0.0225(3) 0.07427(9) 0.0511(8) Uani d . 1 1 . .
    C C17 0.7777(3) 0.0433(3) 0.05675(11) 0.0459(9) Uani d . 1 1 . .
    Se Se17 0.87743(3) 0.07271(4) 0.030650(14) 0.06694(15) Uani d . 1 1 . .
    C C112 -0.3805(5) -0.3312(6) -0.19489(18) 0.106(2) Uani d . 1 1 . .
    H H112 -0.3846 -0.2712 -0.1839 0.128 Uiso calc R 1 1 . .
loop_
    _atom_site_aniso_label
    _atom_site_aniso_U_11
    _atom_site_aniso_U_22
    _atom_site_aniso_U_33
    _atom_site_aniso_U_12
    _atom_site_aniso_U_13
    _atom_site_aniso_U_23
    Mn2 0.0391(3) 0.0353(3) 0.0365(3) 0.0009(2) -0.0034(2) 0.0015(2)
    Mn1 0.0385(3) 0.0337(3) 0.0368(3) 0.0003(2) -0.0042(2) 0.0031(2)
    N1 0.0491(18) 0.0320(16) 0.0449(17) 0.0005(14) 0.0006(14) 0.0011(14)
    C1 0.058(3) 0.033(2) 0.048(2) 0.0017(17) -0.0094(19) 0.0031(17)
    C2 0.061(3) 0.044(2) 0.049(2) 0.000(2) -0.0102(19) -0.0026(18)
    C3 0.048(2) 0.034(2) 0.051(2) -0.0010(17) 0.0011(18) 0.0024(17)
    C4 0.053(2) 0.037(2) 0.052(2) 0.0006(18) -0.0081(19) 0.0053(18)
    C5 0.057(2) 0.036(2) 0.048(2) -0.0041(18) -0.0057(19) 0.0028(17)
    C6 0.065(3) 0.039(2) 0.054(2) 0.000(2) -0.009(2) -0.0029(19)
    C7 0.068(3) 0.039(2) 0.051(2) -0.002(2) -0.003(2) -0.0034(19)
    C8 0.057(2) 0.037(2) 0.046(2) -0.0006(18) -0.0037(18) 0.0013(17)
    C9 0.077(3) 0.044(2) 0.041(2) -0.001(2) -0.004(2) -0.0001(18)
    C10 0.077(3) 0.039(2) 0.042(2) -0.001(2) -0.002(2) 0.0059(18)
    C11 0.081(3) 0.038(2) 0.046(2) 0.000(2) -0.007(2) 0.0013(18)
    C12 0.079(3) 0.035(2) 0.047(2) -0.001(2) 0.000(2) 0.0063(18)
    N2 0.060(2) 0.0342(17) 0.0508(19) -0.0013(15) -0.0068(16) 0.0038(15)
    N21 0.0422(18) 0.0410(18) 0.0431(17) 0.0009(14) -0.0068(14) 0.0045(14)
    C21 0.048(3) 0.077(3) 0.052(2) 0.000(2) -0.004(2) 0.005(2)
    C22 0.045(3) 0.092(4) 0.065(3) 0.005(2) -0.008(2) 0.004(3)
    C23 0.049(2) 0.048(3) 0.070(3) 0.0023(19) -0.017(2) 0.006(2)
    C24 0.071(3) 0.077(3) 0.044(2) -0.007(3) -0.017(2) 0.014(2)
    C25 0.049(2) 0.071(3) 0.044(2) -0.001(2) -0.0067(18) 0.007(2)
    C26 0.064(3) 0.076(3) 0.067(3) -0.011(3) -0.012(2) 0.009(3)
    C27 0.063(3) 0.086(4) 0.061(3) 0.002(3) -0.012(2) 0.006(3)
    C28 0.049(2) 0.057(3) 0.062(3) 0.003(2) -0.017(2) 0.003(2)
    C29 0.045(3) 0.151(6) 0.060(3) 0.017(3) -0.003(2) 0.013(3)
    C30 0.047(3) 0.124(5) 0.050(2) 0.010(3) -0.003(2) 0.015(3)
    C31 0.047(2) 0.070(3) 0.046(2) -0.004(2) -0.0049(18) 0.012(2)
    C32 0.072(3) 0.069(3) 0.045(2) -0.009(2) -0.017(2) 0.017(2)
    N22 0.0393(18) 0.050(2) 0.0424(17) 0.0013(14) -0.0058(14) 0.0040(15)
    N41 0.0440(18) 0.0382(17) 0.0475(18) 0.0006(14) -0.0004(14) 0.0017(14)
    C41 0.057(2) 0.038(2) 0.047(2) 0.0035(18) -0.0054(18) 0.0042(17)
    C42 0.060(3) 0.046(2) 0.048(2) -0.002(2) -0.0099(19) -0.0002(19)
    C43 0.052(2) 0.040(2) 0.048(2) 0.0006(18) 0.0020(18) -0.0028(18)
    C44 0.058(3) 0.037(2) 0.060(2) -0.0020(19) -0.012(2) 0.0058(19)
    C45 0.055(2) 0.040(2) 0.054(2) -0.0036(19) -0.0102(19) 0.0029(19)
    C46 0.063(3) 0.039(2) 0.055(2) 0.003(2) -0.008(2) -0.0049(19)
    C47 0.061(3) 0.043(2) 0.055(2) -0.002(2) 0.000(2) -0.004(2)
    C48 0.054(2) 0.032(2) 0.053(2) 0.0029(17) -0.0031(19) 0.0003(17)
    C49 0.079(3) 0.042(2) 0.046(2) 0.002(2) 0.001(2) -0.0072(19)
    C50 0.077(3) 0.042(2) 0.040(2) -0.001(2) 0.001(2) 0.0044(18)
    C51 0.075(3) 0.042(2) 0.041(2) 0.002(2) -0.004(2) -0.0037(18)
    C52 0.073(3) 0.037(2) 0.044(2) -0.002(2) 0.000(2) 0.0043(17)
    N42 0.059(2) 0.0347(17) 0.0454(18) -0.0002(15) -0.0045(15) -0.0010(14)
    N61 0.135(5) 0.115(5) 0.066(3) 0.001(4) 0.005(3) 0.020(3)
    C61 0.159(7) 0.083(5) 0.090(5) -0.016(5) -0.005(5) 0.021(4)
    C62 0.115(5) 0.080(4) 0.071(4) -0.012(4) -0.003(3) -0.001(3)
    C63 0.059(3) 0.079(4) 0.059(3) -0.001(2) 0.003(2) 0.004(3)
    C64 0.087(4) 0.071(3) 0.064(3) 0.000(3) 0.010(3) 0.000(3)
    C65 0.111(5) 0.100(5) 0.071(4) 0.009(4) 0.009(3) -0.009(3)
    C66 0.066(3) 0.073(3) 0.064(3) -0.003(3) 0.000(2) -0.005(3)
    C67 0.076(3) 0.074(4) 0.063(3) -0.002(3) -0.002(2) -0.005(3)
    C68 0.072(3) 0.086(4) 0.054(3) 0.003(3) -0.002(2) -0.005(3)
    C69 0.149(6) 0.085(4) 0.065(3) 0.003(4) -0.005(4) -0.002(3)
    C70 0.173(8) 0.103(6) 0.071(4) 0.007(5) -0.004(4) -0.019(4)
    C71 0.191(9) 0.095(5) 0.072(4) 0.010(5) 0.003(5) 0.015(4)
    C72 0.175(7) 0.069(4) 0.064(3) 0.000(4) -0.007(4) 0.001(3)
    N62 0.135(5) 0.111(5) 0.063(3) 0.009(4) -0.002(3) 0.002(3)
    N81 0.0441(19) 0.046(2) 0.0434(17) -0.0011(15) -0.0091(14) 0.0050(14)
    C81 0.047(3) 0.092(4) 0.052(2) -0.002(2) -0.006(2) 0.012(2)
    C82 0.045(3) 0.117(5) 0.065(3) -0.005(3) -0.011(2) 0.016(3)
    C83 0.048(3) 0.073(3) 0.068(3) -0.005(2) -0.016(2) 0.008(2)
    C84 0.072(3) 0.074(3) 0.044(2) -0.002(3) -0.015(2) 0.005(2)
    C85 0.053(3) 0.064(3) 0.047(2) 0.001(2) -0.0084(19) 0.005(2)
    C86 0.066(3) 0.110(5) 0.063(3) -0.009(3) -0.013(3) 0.012(3)
    N101 0.109(4) 0.121(5) 0.067(3) -0.005(4) 0.000(3) -0.011(3)
    C101 0.101(5) 0.119(6) 0.081(4) 0.013(4) 0.009(4) 0.025(4)
    C102 0.092(4) 0.104(5) 0.083(4) 0.012(4) 0.011(3) 0.000(4)
    C103 0.058(3) 0.115(5) 0.063(3) -0.009(3) 0.005(2) -0.006(3)
    C104 0.116(5) 0.092(5) 0.081(4) -0.002(4) 0.000(4) 0.011(4)
    C105 0.130(6) 0.099(5) 0.078(4) -0.002(4) 0.002(4) -0.014(4)
    C106 0.083(4) 0.131(6) 0.076(4) -0.007(4) 0.003(3) 0.021(4)
    C107 0.074(4) 0.148(7) 0.093(5) -0.020(4) -0.004(3) 0.025(5)
    C108 0.078(4) 0.143(7) 0.067(4) -0.019(4) -0.004(3) 0.015(4)
    C109 0.164(8) 0.118(6) 0.082(5) -0.013(5) -0.018(5) 0.050(5)
    C110 0.209(10) 0.105(6) 0.089(5) -0.010(6) -0.014(6) 0.022(4)
    C111 0.119(6) 0.111(6) 0.086(5) -0.003(5) 0.002(4) 0.036(4)
    N102 0.152(6) 0.119(5) 0.073(3) 0.003(4) -0.003(3) 0.017(4)
    N121 0.0401(18) 0.0459(19) 0.0419(17) 0.0007(14) -0.0073(14) -0.0015(14)
    C121 0.045(2) 0.071(3) 0.046(2) -0.001(2) -0.0069(18) 0.003(2)
    C122 0.072(3) 0.068(3) 0.040(2) -0.002(2) -0.014(2) 0.002(2)
    C123 0.045(2) 0.061(3) 0.058(3) 0.004(2) -0.010(2) -0.003(2)
    C124 0.045(3) 0.117(5) 0.055(3) 0.004(3) -0.006(2) -0.003(3)
    C125 0.047(3) 0.098(4) 0.048(2) 0.003(2) -0.007(2) -0.001(2)
    C126 0.059(3) 0.093(4) 0.053(2) 0.006(3) -0.006(2) -0.005(2)
    N13 0.051(2) 0.063(2) 0.0445(18) 0.0014(18) 0.0033(16) 0.0029(17)
    C13 0.055(3) 0.050(2) 0.043(2) 0.006(2) -0.0079(19) -0.0003(18)
    Se13 0.0671(3) 0.1123(5) 0.0793(4) -0.0190(3) 0.0135(3) 0.0173(3)
    N14 0.052(2) 0.059(2) 0.0462(19) -0.0037(17) 0.0025(16) 0.0048(16)
    C14 0.054(2) 0.047(2) 0.041(2) -0.0002(19) -0.0088(19) 0.0046(18)
    Se14 0.0579(3) 0.1092(5) 0.0576(3) 0.0026(3) 0.0133(2) 0.0142(3)
    N16 0.053(2) 0.067(2) 0.0444(19) -0.0019(18) 0.0019(17) 0.0009(17)
    C16 0.053(3) 0.054(3) 0.043(2) -0.002(2) -0.010(2) 0.0060(19)
    Se16 0.0584(3) 0.1393(6) 0.0605(3) 0.0185(3) 0.0091(2) -0.0018(3)
    N17 0.052(2) 0.058(2) 0.0436(18) 0.0064(17) 0.0037(16) 0.0018(16)
    C17 0.055(2) 0.041(2) 0.041(2) 0.0048(19) -0.0081(19) 0.0016(17)
    Se17 0.0544(3) 0.0778(4) 0.0687(3) -0.0104(2) 0.0053(2) 0.0131(3)
    C112 0.113(5) 0.129(6) 0.078(4) -0.003(5) 0.007(4) 0.018(4)
_geom_special_details
;
 All esds (except the esd in the dihedral angle between two l.s. planes)
 are estimated using the full covariance matrix.  The cell esds are taken
 into account individually in the estimation of esds in distances, angles
 and torsion angles; correlations between esds in cell parameters are only
 used when they are defined by crystal symmetry.  An approximate (isotropic)
 treatment of cell esds is used for estimating esds involving l.s. planes.
;
loop_
    _geom_bond_atom_site_label_1
    _geom_bond_atom_site_label_2
    _geom_bond_site_symmetry_2
    _geom_bond_distance
    _geom_bond_publ_flag
    Mn2 N16 . 2.172(4) y
    Mn2 N17 . 2.185(3) y
    Mn2 N42 1_565 2.293(3) ?
    Mn2 N41 . 2.317(3) y
    Mn2 N121 . 2.322(3) y
    Mn2 N22 . 2.325(3) y
    Mn1 N14 . 2.176(3) y
    Mn1 N13 . 2.183(4) y
    Mn1 N2 1_565 2.285(3) ?
    Mn1 N21 . 2.324(3) y
    Mn1 N1 . 2.338(3) y
    Mn1 N81 . 2.339(3) y
    N1 C5 . 1.335(5) ?
    N1 C1 . 1.346(5) ?
    C1 C2 . 1.380(6) ?
    C1 H1 . 0.9300 ?
    C2 C3 . 1.381(6) ?
    C2 H2 . 0.9300 ?
    C3 C4 . 1.392(5) ?
    C3 C6 . 1.470(6) ?
    C4 C5 . 1.377(5) ?
    C4 H4 . 0.9300 ?
    C5 H5 . 0.9300 ?
    C6 C7 . 1.315(6) ?
    C6 H6 . 0.9300 ?
    C7 C8 . 1.472(6) ?
    C7 H7 . 0.9300 ?
    C8 C9 . 1.383(6) ?
    C8 C12 . 1.389(6) ?
    C9 C10 . 1.373(6) ?
    C9 H9 . 0.9300 ?
    C10 N2 . 1.338(5) ?
    C10 H10 . 0.9300 ?
    C11 N2 . 1.328(5) ?
    C11 C12 . 1.369(6) ?
    C11 H11 . 0.9300 ?
    C12 H12 . 0.9300 ?
    N2 Mn1 1_545 2.285(3) ?
    N21 C25 . 1.332(5) ?
    N21 C21 . 1.336(5) ?
    C21 C22 . 1.368(6) ?
    C21 H21 . 0.9300 ?
    C22 C23 . 1.358(6) ?
    C22 H22 . 0.9300 ?
    C23 C24 . 1.384(7) ?
    C23 C26 . 1.486(6) ?
    C24 C25 . 1.380(6) ?
    C24 H24 . 0.9300 ?
    C25 H25 . 0.9300 ?
    C26 C27 . 1.260(7) ?
    C26 H26 . 0.9300 ?
    C27 C28 . 1.492(6) ?
    C27 H27 . 0.9300 ?
    C28 C32 . 1.362(6) ?
    C28 C29 . 1.370(7) ?
    C29 C30 . 1.367(6) ?
    C29 H29 . 0.9300 ?
    C30 N22 . 1.330(5) ?
    C30 H30 . 0.9300 ?
    C31 N22 . 1.328(5) ?
    C31 C32 . 1.388(6) ?
    C31 H31 . 0.9300 ?
    C32 H32 . 0.9300 ?
    N41 C41 . 1.337(5) ?
    N41 C45 . 1.345(5) ?
    C41 C42 . 1.376(6) ?
    C41 H41 . 0.9300 ?
    C42 C43 . 1.381(6) ?
    C42 H42 . 0.9300 ?
    C43 C44 . 1.396(6) ?
    C43 C46 . 1.471(6) ?
    C44 C45 . 1.375(6) ?
    C44 H44 . 0.9300 ?
    C45 H45 . 0.9300 ?
    C46 C47 . 1.318(6) ?
    C46 H46 . 0.9300 ?
    C47 C48 . 1.469(6) ?
    C47 H47 . 0.9300 ?
    C48 C49 . 1.379(6) ?
    C48 C52 . 1.388(5) ?
    C49 C50 . 1.381(6) ?
    C49 H49 . 0.9300 ?
    C50 N42 . 1.333(5) ?
    C50 H50 . 0.9300 ?
    C51 N42 . 1.343(5) ?
    C51 C52 . 1.378(6) ?
    C51 H51 . 0.9300 ?
    C52 H52 . 0.9300 ?
    N42 Mn2 1_545 2.293(3) ?
    N61 C65 . 1.320(8) ?
    N61 C61 . 1.323(9) ?
    C61 C62 . 1.371(9) ?
    C61 H61 . 0.9300 ?
    C62 C63 . 1.380(8) ?
    C62 H62 . 0.9300 ?
    C63 C64 . 1.382(7) ?
    C63 C66 . 1.467(7) ?
    C64 C65 . 1.387(7) ?
    C64 H64 . 0.9300 ?
    C65 H65 . 0.9300 ?
    C66 C67 . 1.297(7) ?
    C66 H66 . 0.9300 ?
    C67 C68 . 1.471(7) ?
    C67 H67 . 0.9300 ?
    C68 C72 . 1.364(8) ?
    C68 C69 . 1.369(8) ?
    C69 C70 . 1.383(8) ?
    C69 H69 . 0.9300 ?
    C70 N62 . 1.314(9) ?
    C70 H70 . 0.9300 ?
    C71 N62 . 1.296(9) ?
    C71 C72 . 1.371(8) ?
    C71 H71 . 0.9300 ?
    C72 H72 . 0.9300 ?
    N81 C81 . 1.335(5) ?
    N81 C85 . 1.335(5) ?
    C81 C82 . 1.366(6) ?
    C81 H81 . 0.9300 ?
    C82 C83 . 1.356(7) ?
    C82 H82 . 0.9300 ?
    C83 C84 . 1.387(7) ?
    C83 C86 . 1.486(7) ?
    C84 C85 . 1.386(6) ?
    C84 H84 . 0.9300 ?
    C85 H85 . 0.9300 ?
    C86 C86 2_454 1.240(10) ?
    C86 H86 . 0.9300 ?
    N101 C105 . 1.323(8) ?
    N101 C101 . 1.326(9) ?
    C101 C102 . 1.379(8) ?
    C101 H101 . 0.9300 ?
    C102 C103 . 1.359(9) ?
    C102 H102 . 0.9300 ?
    C103 C104 . 1.375(9) ?
    C103 C106 . 1.488(8) ?
    C104 C105 . 1.377(8) ?
    C104 H104 . 0.9300 ?
    C105 H105 . 0.9300 ?
    C106 C107 . 1.208(9) ?
    C106 H106 . 0.9300 ?
    C107 C108 . 1.522(9) ?
    C107 H107 . 0.9300 ?
    C108 C112 . 1.341(9) ?
    C108 C109 . 1.372(10) ?
    C109 C110 . 1.385(10) ?
    C109 H109 . 0.9300 ?
    C110 N102 . 1.302(9) ?
    C110 H110 . 0.9300 ?
    C111 N102 . 1.310(9) ?
    C111 C112 . 1.395(9) ?
    C111 H111 . 0.9300 ?
    N121 C125 . 1.325(5) ?
    N121 C121 . 1.334(5) ?
    C121 C122 . 1.386(6) ?
    C121 H121 . 0.9300 ?
    C122 C123 . 1.372(6) ?
    C122 H122 . 0.9300 ?
    C123 C124 . 1.363(6) ?
    C123 C126 . 1.483(6) ?
    C124 C125 . 1.369(6) ?
    C124 H124 . 0.9300 ?
    C125 H125 . 0.9300 ?
    C126 C126 2_755 1.256(9) ?
    C126 H126 . 0.9300 ?
    N13 C13 . 1.158(5) ?
    C13 Se13 . 1.771(5) ?
    N14 C14 . 1.157(5) ?
    C14 Se14 . 1.769(4) ?
    N16 C16 . 1.158(5) ?
    C16 Se16 . 1.769(5) ?
    N17 C17 . 1.161(5) ?
    C17 Se17 . 1.774(4) ?
    C112 H112 . 0.9300 ?
loop_
    _geom_angle_atom_site_label_1
    _geom_angle_atom_site_label_2
    _geom_angle_atom_site_label_3
    _geom_angle_site_symmetry_1
    _geom_angle_site_symmetry_3
    _geom_angle
    _geom_angle_publ_flag
    N16 Mn2 N17 . . 179.89(16) y
    N16 Mn2 N42 . 1_565 90.39(13) ?
    N17 Mn2 N42 . 1_565 89.53(13) ?
    N16 Mn2 N41 . . 89.22(13) y
    N17 Mn2 N41 . . 90.87(12) y
    N42 Mn2 N41 1_565 . 179.27(12) y
    N16 Mn2 N121 . . 89.27(12) y
    N17 Mn2 N121 . . 90.81(12) y
    N42 Mn2 N121 1_565 . 89.70(12) ?
    N41 Mn2 N121 . . 89.68(11) y
    N16 Mn2 N22 . . 89.90(12) y
    N17 Mn2 N22 . . 90.01(12) y
    N42 Mn2 N22 1_565 . 86.94(12) ?
    N41 Mn2 N22 . . 93.68(12) y
    N121 Mn2 N22 . . 176.53(12) y
    N14 Mn1 N13 . . 178.94(14) y
    N14 Mn1 N2 . 1_565 90.72(13) ?
    N13 Mn1 N2 . 1_565 90.19(13) ?
    N14 Mn1 N21 . . 90.20(12) y
    N13 Mn1 N21 . . 90.37(12) y
    N2 Mn1 N21 1_565 . 88.85(12) ?
    N14 Mn1 N1 . . 88.46(12) y
    N13 Mn1 N1 . . 90.63(13) y
    N2 Mn1 N1 1_565 . 179.16(12) ?
    N21 Mn1 N1 . . 90.96(11) y
    N14 Mn1 N81 . . 91.17(12) y
    N13 Mn1 N81 . . 88.29(12) y
    N2 Mn1 N81 1_565 . 89.37(12) ?
    N21 Mn1 N81 . . 177.77(11) y
    N1 Mn1 N81 . . 90.84(11) y
    C5 N1 C1 . . 116.2(3) ?
    C5 N1 Mn1 . . 122.8(3) ?
    C1 N1 Mn1 . . 121.0(2) ?
    N1 C1 C2 . . 123.3(4) ?
    N1 C1 H1 . . 118.4 ?
    C2 C1 H1 . . 118.4 ?
    C1 C2 C3 . . 120.2(4) ?
    C1 C2 H2 . . 119.9 ?
    C3 C2 H2 . . 119.9 ?
    C2 C3 C4 . . 116.7(4) ?
    C2 C3 C6 . . 119.9(4) ?
    C4 C3 C6 . . 123.4(4) ?
    C5 C4 C3 . . 119.6(4) ?
    C5 C4 H4 . . 120.2 ?
    C3 C4 H4 . . 120.2 ?
    N1 C5 C4 . . 124.0(4) ?
    N1 C5 H5 . . 118.0 ?
    C4 C5 H5 . . 118.0 ?
    C7 C6 C3 . . 125.2(4) ?
    C7 C6 H6 . . 117.4 ?
    C3 C6 H6 . . 117.4 ?
    C6 C7 C8 . . 125.8(4) ?
    C6 C7 H7 . . 117.1 ?
    C8 C7 H7 . . 117.1 ?
    C9 C8 C12 . . 117.1(4) ?
    C9 C8 C7 . . 120.8(4) ?
    C12 C8 C7 . . 122.1(4) ?
    C10 C9 C8 . . 119.8(4) ?
    C10 C9 H9 . . 120.1 ?
    C8 C9 H9 . . 120.1 ?
    N2 C10 C9 . . 123.2(4) ?
    N2 C10 H10 . . 118.4 ?
    C9 C10 H10 . . 118.4 ?
    N2 C11 C12 . . 124.3(4) ?
    N2 C11 H11 . . 117.9 ?
    C12 C11 H11 . . 117.9 ?
    C11 C12 C8 . . 119.1(4) ?
    C11 C12 H12 . . 120.5 ?
    C8 C12 H12 . . 120.5 ?
    C11 N2 C10 . . 116.5(3) ?
    C11 N2 Mn1 . 1_545 122.3(3) ?
    C10 N2 Mn1 . 1_545 121.1(3) ?
    C25 N21 C21 . . 115.7(3) ?
    C25 N21 Mn1 . . 122.1(3) ?
    C21 N21 Mn1 . . 122.1(3) ?
    N21 C21 C22 . . 123.7(4) ?
    N21 C21 H21 . . 118.1 ?
    C22 C21 H21 . . 118.1 ?
    C23 C22 C21 . . 121.1(5) ?
    C23 C22 H22 . . 119.5 ?
    C21 C22 H22 . . 119.5 ?
    C22 C23 C24 . . 115.7(4) ?
    C22 C23 C26 . . 118.2(4) ?
    C24 C23 C26 . . 126.0(4) ?
    C25 C24 C23 . . 120.4(4) ?
    C25 C24 H24 . . 119.8 ?
    C23 C24 H24 . . 119.8 ?
    N21 C25 C24 . . 123.2(4) ?
    N21 C25 H25 . . 118.4 ?
    C24 C25 H25 . . 118.4 ?
    C27 C26 C23 . . 125.7(5) ?
    C27 C26 H26 . . 117.1 ?
    C23 C26 H26 . . 117.1 ?
    C26 C27 C28 . . 125.8(5) ?
    C26 C27 H27 . . 117.1 ?
    C28 C27 H27 . . 117.1 ?
    C32 C28 C29 . . 115.8(4) ?
    C32 C28 C27 . . 126.2(4) ?
    C29 C28 C27 . . 118.0(4) ?
    C30 C29 C28 . . 120.8(5) ?
    C30 C29 H29 . . 119.6 ?
    C28 C29 H29 . . 119.6 ?
    N22 C30 C29 . . 123.8(4) ?
    N22 C30 H30 . . 118.1 ?
    C29 C30 H30 . . 118.1 ?
    N22 C31 C32 . . 123.0(4) ?
    N22 C31 H31 . . 118.5 ?
    C32 C31 H31 . . 118.5 ?
    C28 C32 C31 . . 120.8(4) ?
    C28 C32 H32 . . 119.6 ?
    C31 C32 H32 . . 119.6 ?
    C31 N22 C30 . . 115.8(4) ?
    C31 N22 Mn2 . . 121.5(3) ?
    C30 N22 Mn2 . . 122.0(3) ?
    C41 N41 C45 . . 116.2(3) ?
    C41 N41 Mn2 . . 120.7(3) ?
    C45 N41 Mn2 . . 123.1(3) ?
    N41 C41 C42 . . 123.5(4) ?
    N41 C41 H41 . . 118.2 ?
    C42 C41 H41 . . 118.2 ?
    C41 C42 C43 . . 120.4(4) ?
    C41 C42 H42 . . 119.8 ?
    C43 C42 H42 . . 119.8 ?
    C42 C43 C44 . . 116.5(4) ?
    C42 C43 C46 . . 121.1(4) ?
    C44 C43 C46 . . 122.5(4) ?
    C45 C44 C43 . . 119.6(4) ?
    C45 C44 H44 . . 120.2 ?
    C43 C44 H44 . . 120.2 ?
    N41 C45 C44 . . 123.8(4) ?
    N41 C45 H45 . . 118.1 ?
    C44 C45 H45 . . 118.1 ?
    C47 C46 C43 . . 124.8(4) ?
    C47 C46 H46 . . 117.6 ?
    C43 C46 H46 . . 117.6 ?
    C46 C47 C48 . . 125.7(4) ?
    C46 C47 H47 . . 117.1 ?
    C48 C47 H47 . . 117.1 ?
    C49 C48 C52 . . 117.4(4) ?
    C49 C48 C47 . . 120.0(4) ?
    C52 C48 C47 . . 122.5(4) ?
    C48 C49 C50 . . 119.3(4) ?
    C48 C49 H49 . . 120.3 ?
    C50 C49 H49 . . 120.3 ?
    N42 C50 C49 . . 124.1(4) ?
    N42 C50 H50 . . 117.9 ?
    C49 C50 H50 . . 117.9 ?
    N42 C51 C52 . . 123.9(4) ?
    N42 C51 H51 . . 118.1 ?
    C52 C51 H51 . . 118.1 ?
    C51 C52 C48 . . 119.2(4) ?
    C51 C52 H52 . . 120.4 ?
    C48 C52 H52 . . 120.4 ?
    C50 N42 C51 . . 116.0(3) ?
    C50 N42 Mn2 . 1_545 121.6(3) ?
    C51 N42 Mn2 . 1_545 122.4(3) ?
    C65 N61 C61 . . 114.7(6) ?
    N61 C61 C62 . . 124.8(6) ?
    N61 C61 H61 . . 117.6 ?
    C62 C61 H61 . . 117.6 ?
    C61 C62 C63 . . 120.1(6) ?
    C61 C62 H62 . . 119.9 ?
    C63 C62 H62 . . 119.9 ?
    C62 C63 C64 . . 116.2(5) ?
    C62 C63 C66 . . 119.1(5) ?
    C64 C63 C66 . . 124.6(5) ?
    C63 C64 C65 . . 118.7(6) ?
    C63 C64 H64 . . 120.7 ?
    C65 C64 H64 . . 120.7 ?
    N61 C65 C64 . . 125.4(6) ?
    N61 C65 H65 . . 117.3 ?
    C64 C65 H65 . . 117.3 ?
    C67 C66 C63 . . 126.9(5) ?
    C67 C66 H66 . . 116.6 ?
    C63 C66 H66 . . 116.6 ?
    C66 C67 C68 . . 126.3(5) ?
    C66 C67 H67 . . 116.9 ?
    C68 C67 H67 . . 116.9 ?
    C72 C68 C69 . . 115.3(5) ?
    C72 C68 C67 . . 120.5(5) ?
    C69 C68 C67 . . 124.3(5) ?
    C68 C69 C70 . . 120.1(6) ?
    C68 C69 H69 . . 120.0 ?
    C70 C69 H69 . . 120.0 ?
    N62 C70 C69 . . 124.2(7) ?
    N62 C70 H70 . . 117.9 ?
    C69 C70 H70 . . 117.9 ?
    N62 C71 C72 . . 125.3(7) ?
    N62 C71 H71 . . 117.4 ?
    C72 C71 H71 . . 117.4 ?
    C68 C72 C71 . . 120.2(6) ?
    C68 C72 H72 . . 119.9 ?
    C71 C72 H72 . . 119.9 ?
    C71 N62 C70 . . 115.0(6) ?
    C81 N81 C85 . . 115.6(4) ?
    C81 N81 Mn1 . . 120.7(3) ?
    C85 N81 Mn1 . . 123.6(3) ?
    N81 C81 C82 . . 123.9(4) ?
    N81 C81 H81 . . 118.0 ?
    C82 C81 H81 . . 118.0 ?
    C83 C82 C81 . . 121.2(5) ?
    C83 C82 H82 . . 119.4 ?
    C81 C82 H82 . . 119.4 ?
    C82 C83 C84 . . 116.1(4) ?
    C82 C83 C86 . . 118.8(5) ?
    C84 C83 C86 . . 125.2(5) ?
    C85 C84 C83 . . 119.9(4) ?
    C85 C84 H84 . . 120.1 ?
    C83 C84 H84 . . 120.1 ?
    N81 C85 C84 . . 123.4(4) ?
    N81 C85 H85 . . 118.3 ?
    C84 C85 H85 . . 118.3 ?
    C86 C86 C83 2_454 . 127.2(7) ?
    C86 C86 H86 2_454 . 116.4 ?
    C83 C86 H86 . . 116.4 ?
    C105 N101 C101 . . 116.3(6) ?
    N101 C101 C102 . . 124.1(7) ?
    N101 C101 H101 . . 118.0 ?
    C102 C101 H101 . . 118.0 ?
    C103 C102 C101 . . 119.4(7) ?
    C103 C102 H102 . . 120.3 ?
    C101 C102 H102 . . 120.3 ?
    C102 C103 C104 . . 117.1(5) ?
    C102 C103 C106 . . 118.1(6) ?
    C104 C103 C106 . . 124.8(6) ?
    C103 C104 C105 . . 120.1(6) ?
    C103 C104 H104 . . 120.0 ?
    C105 C104 H104 . . 120.0 ?
    N101 C105 C104 . . 123.1(7) ?
    N101 C105 H105 . . 118.5 ?
    C104 C105 H105 . . 118.5 ?
    C107 C106 C103 . . 127.7(8) ?
    C107 C106 H106 . . 116.2 ?
    C103 C106 H106 . . 116.2 ?
    C106 C107 C108 . . 127.2(9) ?
    C106 C107 H107 . . 116.4 ?
    C108 C107 H107 . . 116.4 ?
    C112 C108 C109 . . 116.6(6) ?
    C112 C108 C107 . . 118.1(8) ?
    C109 C108 C107 . . 125.3(7) ?
    C108 C109 C110 . . 119.9(7) ?
    C108 C109 H109 . . 120.0 ?
    C110 C109 H109 . . 120.0 ?
    N102 C110 C109 . . 124.1(8) ?
    N102 C110 H110 . . 117.9 ?
    C109 C110 H110 . . 117.9 ?
    N102 C111 C112 . . 124.9(7) ?
    N102 C111 H111 . . 117.6 ?
    C112 C111 H111 . . 117.6 ?
    C110 N102 C111 . . 115.2(6) ?
    C125 N121 C121 . . 115.5(3) ?
    C125 N121 Mn2 . . 122.2(3) ?
    C121 N121 Mn2 . . 122.3(3) ?
    N121 C121 C122 . . 123.3(4) ?
    N121 C121 H121 . . 118.3 ?
    C122 C121 H121 . . 118.3 ?
    C123 C122 C121 . . 120.0(4) ?
    C123 C122 H122 . . 120.0 ?
    C121 C122 H122 . . 120.0 ?
    C124 C123 C122 . . 116.5(4) ?
    C124 C123 C126 . . 118.3(4) ?
    C122 C123 C126 . . 125.1(4) ?
    C123 C124 C125 . . 120.3(5) ?
    C123 C124 H124 . . 119.9 ?
    C125 C124 H124 . . 119.9 ?
    N121 C125 C124 . . 124.4(4) ?
    N121 C125 H125 . . 117.8 ?
    C124 C125 H125 . . 117.8 ?
    C126 C126 C123 2_755 . 127.4(6) ?
    C126 C126 H126 2_755 . 116.3 ?
    C123 C126 H126 . . 116.3 ?
    C13 N13 Mn1 . . 158.1(3) ?
    N13 C13 Se13 . . 178.6(4) ?
    C14 N14 Mn1 . . 171.5(3) ?
    N14 C14 Se14 . . 179.1(4) ?
    C16 N16 Mn2 . . 161.2(3) ?
    N16 C16 Se16 . . 179.1(4) ?
    C17 N17 Mn2 . . 158.2(3) ?
    N17 C17 Se17 . . 178.4(4) ?
    C108 C112 C111 . . 119.3(8) ?
    C108 C112 H112 . . 120.4 ?
    C111 C112 H112 . . 120.4 ?
data_global
_journal_date_recd_electronic     2011-04-26
_journal_date_accepted     2011-04-28
_journal_name_full     'Acta Crystallographica, Section E'
_journal_year     2011
_journal_volume     67
_journal_issue      6
_journal_page_first     m693
_journal_page_last     m694
_journal_paper_category     QM
_journal_coeditor_code     BT5535
_publ_contact_author
;
      Susanne W\"ohlert
      Institut f\"ur Anorganische Chemie
      Christian-Albrechts-Universit\"at Kiel
      Max-Eyth-Strasse 2
      D-24118 Kiel
      Germany
;
_publ_contact_author_email     swoehlert@ac.uni-kiel.de
_publ_contact_author_fax     '(+)431-880-1520'
_publ_contact_author_phone     '(+)431-880-5546'
_publ_section_title
;\
Poly[[tetrakis(\m-1,2-di-4-pyridylethylene-\k^2^<i>N</i>:<i>N</i>')\
tetrakis(selenocyanato-\k<i>N</i>)dimanganese(II)]
1,2-di-4-pyridylethylene disolvate]
;
loop_
    _publ_author_name
    _publ_author_footnote
    _publ_author_address
    'W\"ohlert, Susanne' .
;
Institut f\"ur Anorganische Chemie
Christian-Albrechts-Universit\"at Kiel
Max-Eyth-Strasse 2
24118 Kiel
Germany
;
    'Jess, Inke' .
;
Institut f\"ur Anorganische Chemie
Christian-Albrechts-Universit\"at Kiel
Max-Eyth-Strasse 2
24118 Kiel
Germany
;
    'N\"ather, Christian' .
;
Institut f\"ur Anorganische Chemie
Christian-Albrechts-Universit\"at Kiel
Max-Eyth-Strasse 2
24118 Kiel
Germany
;
_publ_section_synopsis     .
