# Supplementary material for: Poly[[tetra­kis­(μ-1,2-di-4-pyridyl­ethyl­ene-κ2 N:N′)tetra­kis­(seleno­cyanato-κN)dimanganese(II)] 1,2-di-4-pyridyl­ethyl­ene disolvate]
Source: Acta Crystallogr Sect E Struct Rep Online. 2011 May 7;67(Pt 6):m693–4. doi: 10.1107/S1600536811016199 (PMC3120600; doi:10.1107/S1600536811016199)
Supplement: Supplementary file 2 [file e-67-0m693-Isup2.hkl]

# 
# h,k,l, Fc-squared, Fo-squared, sigma(Fo-squared) and status flag 
# 
data_I
_shelx_title ' p2c in P2/c' 
_shelx_refln_list_code          4 
_shelx_F_calc_maximum      387.24 
_exptl_crystal_F_000      3256.00 
_reflns_d_resolution_high  0.8351 
 
loop_ 
 _symmetry_equiv_pos_as_xyz 
 'x, y, z' 
 '-x, y, -z+1/2' 
 '-x, -y, -z' 
 'x, -y, z-1/2' 
 
_cell_length_a    14.3102 
_cell_length_b    13.9933 
_cell_length_c    36.0614 
_cell_angle_alpha  90.000 
_cell_angle_beta   91.211 
_cell_angle_gamma  90.000 
 
_shelx_F_squared_multiplier     1.000 
 
loop_ 
 _refln_index_h 
 _refln_index_k 
 _refln_index_l 
 _refln_F_squared_calc 
 _refln_F_squared_meas 
 _refln_F_squared_sigma 
 _refln_observed_status 
   1   0   0       36.78       35.36    107.00 o 
   2   0   0      133.85      820.04    102.55 o 
   3   0   0      526.88      374.77     76.04 o 
   5   0   0      177.51      222.28     75.42 o 
   6   0   0        3.12       71.79     61.93 o 
   7   0   0       64.82       40.83     60.71 o 
   9   0   0      610.18      635.36     60.02 o 
  10   0   0        0.63       68.97     77.56 o 
  11   0   0        5.68        9.07     71.18 o 
  12   0   0    39246.43    39303.81   1289.27 o 
  13   0   0      131.31      168.69     91.75 o 
  14   0   0       18.58       77.09     55.96 o 
  15   0   0        8.03       12.59     55.13 o 
  16   0   0    13271.75    12924.30    628.29 o 
  17   0   0       35.31      101.30     99.24 o 
   0   1   0    81358.56   100303.00   2734.54 o 
   1   1   0     6974.03     8470.94    127.61 o 
   2   1   0      123.81      134.71     71.04 o 
   3   1   0      266.84      133.69     60.09 o 
   4   1   0    62086.82    61555.75    557.76 o 
   5   1   0     3708.24     3384.64     57.25 o 
   6   1   0        1.24       22.82     43.01 o 
   7   1   0     9040.84     7514.71     83.69 o 
   8   1   0     1303.75      998.77     44.95 o 
   9   1   0     6182.02     6111.47     59.30 o 
  10   1   0      115.65      100.72     39.67 o 
  11   1   0     2622.41     2574.91     46.69 o 
  12   1   0       91.85      183.03     42.27 o 
  13   1   0     1546.22     1774.58     43.19 o 
  14   1   0       52.56      159.61     41.73 o 
  15   1   0      266.02      357.96     51.15 o 
  16   1   0      951.66     1252.09     47.32 o 
  17   1   0      130.39       60.83     43.35 o 
   0   2   0    11140.80    11339.76    158.98 o 
   1   2   0    20019.51    23033.95    172.25 o 
   2   2   0      117.47      242.36     62.75 o 
   3   2   0       73.63      318.58     55.99 o 
   4   2   0    10560.66    10297.55     75.63 o 
   5   2   0      817.00      661.36     49.12 o 
   6   2   0     1166.32     1135.15     49.98 o 
   7   2   0    14886.18    13452.39    143.82 o 
   8   2   0     1566.82     1464.63     42.43 o 
   9   2   0    11328.24    11365.39    134.72 o 
  10   2   0     2315.37     2317.87     43.69 o 
  11   2   0     3634.59     3495.03     95.32 o 
  12   2   0      324.22      321.87     46.78 o 
  13   2   0     3074.24     3296.30    109.58 o 
  14   2   0      651.19      740.64     42.84 o 
  15   2   0      278.85      321.61     42.61 o 
  16   2   0       50.27       69.25     42.22 o 
   0   3   0    21054.87    20106.46    363.99 o 
   1   3   0       39.99      169.43     60.34 o 
   2   3   0     3392.96     4660.17    191.06 o 
   3   3   0    24527.46    27428.14    246.03 o 
   4   3   0     3452.02     2996.37     57.48 o 
   5   3   0     2167.07     2646.33     55.89 o 
   6   3   0     1099.48     1531.88     74.65 o 
   7   3   0     1083.00      961.06     43.74 o 
   8   3   0     1686.68     1573.70     44.81 o 
   9   3   0      931.34     1001.54     45.80 o 
  10   3   0     2050.20     1878.51     47.01 o 
  11   3   0       38.52       44.06     41.05 o 
  12   3   0      611.38      588.96     45.01 o 
  13   3   0      356.55      430.78     43.02 o 
  14   3   0      730.83      707.79     62.66 o 
  15   3   0        2.63       32.13     40.58 o 
  16   3   0      113.07      194.57     45.23 o 
   1   4   0       46.45      108.94     72.12 o 
   2   4   0       50.88      330.21     58.88 o 
   3   4   0     2742.87     2780.61     57.51 o 
   4   4   0     5251.98     3977.23     60.86 o 
   5   4   0       43.98       86.55     42.40 o 
   6   4   0     1606.11     1593.35     47.08 o 
   7   4   0     1722.14     1789.19     51.22 o 
   8   4   0    12606.11    12036.00    133.66 o 
   9   4   0       96.23       78.97     44.52 o 
  10   4   0       41.31      119.36     41.39 o 
  11   4   0     1258.36     1283.48     43.28 o 
  12   4   0      432.10      497.61     43.05 o 
  13   4   0      111.95       57.79     43.93 o 
  14   4   0        1.56       44.97     41.08 o 
  15   4   0      225.66      199.18     60.72 o 
  16   4   0      364.79      497.35     61.48 o 
   1   5   0     5973.06     5393.94     71.55 o 
   2   5   0      200.61      355.74     52.87 o 
   3   5   0    16280.23    15094.19    279.05 o 
   4   5   0        6.92      112.59     48.83 o 
   5   5   0    16066.83    15479.90    143.93 o 
   6   5   0      122.70      249.03     80.68 o 
   7   5   0     7188.07     6817.89     65.12 o 
   8   5   0     5593.46     5533.71    131.92 o 
   9   5   0     7018.46     6615.69    107.49 o 
  10   5   0      148.13      119.43     39.97 o 
  11   5   0     5813.75     5813.29    134.94 o 
  12   5   0        9.93       77.79     38.57 o 
  13   5   0     2732.63     2789.36     82.26 o 
  14   5   0      189.02      251.86     41.90 o 
  15   5   0      722.32      680.49     65.72 o 
  16   5   0      189.41      284.54     43.58 o 
   0   6   0     2173.42     2719.58     77.23 o 
   1   6   0    20422.33    22084.97    161.24 o 
   2   6   0      530.91      739.96     56.40 o 
   3   6   0    16270.73    16249.27    217.07 o 
   4   6   0      221.37      242.58     58.42 o 
   5   6   0    11030.50    10806.63    154.83 o 
   6   6   0      200.19      248.26     50.02 o 
   7   6   0    11429.29    11806.62    122.69 o 
   8   6   0       80.99      115.41     42.39 o 
   9   6   0     6944.56     6849.58    126.48 o 
  10   6   0       90.08      115.52     45.72 o 
  11   6   0     8261.50     8089.47    168.26 o 
  12   6   0      103.98       47.67     43.56 o 
  13   6   0     3084.11     3186.17    146.81 o 
  14   6   0        2.50      -42.22     42.22 o 
  15   6   0      952.67      730.58     45.58 o 
   0   7   0    27696.40    27799.24    212.37 o 
   1   7   0      821.86      861.81     49.56 o 
   2   7   0        6.28       27.99     47.06 o 
   3   7   0     2151.76     2506.83     59.59 o 
   4   7   0     7321.67     7470.19     80.95 o 
   5   7   0      232.61      365.48     52.76 o 
   6   7   0     1336.04     1473.04     44.56 o 
   7   7   0       11.98       57.26     38.84 o 
   8   7   0     4112.87     4142.22     90.61 o 
   9   7   0      925.71      878.42     49.20 o 
  10   7   0        5.97       33.03     41.89 o 
  11   7   0      729.65      647.88     45.67 o 
  12   7   0      459.67      408.92     42.46 o 
  13   7   0      688.46      734.07     45.35 o 
  14   7   0      256.41      171.06     47.94 o 
  15   7   0       60.99       85.15     47.49 o 
   0   8   0     7655.13     7646.27    193.88 o 
   1   8   0      133.88      245.51     46.18 o 
   2   8   0       74.58      112.83     46.06 o 
   3   8   0      627.28      861.25     48.01 o 
   4   8   0    15487.04    15429.43    108.96 o 
   5   8   0     1851.51     2026.75     52.71 o 
   6   8   0      155.10      332.76     50.13 o 
   7   8   0      186.00      255.37     42.63 o 
   8   8   0     4478.06     4519.90     78.86 o 
   9   8   0     1978.37     2097.95     45.87 o 
  10   8   0      285.01      350.33     53.43 o 
  11   8   0      330.33      311.33     52.88 o 
  12   8   0     2002.78     2085.43     48.75 o 
  13   8   0      648.92      542.34     46.50 o 
  14   8   0       46.89       25.97     43.96 o 
   0   9   0    20622.76    20960.51    114.10 o 
   1   9   0      612.40      722.49     51.54 o 
   2   9   0      179.51      222.19     45.30 o 
   3   9   0      589.51      610.78     46.39 o 
   4   9   0       68.85      128.58     41.68 o 
   5   9   0      251.89      256.90     43.72 o 
   6   9   0       28.32      157.92     62.25 o 
   7   9   0        5.71       77.00     42.81 o 
   8   9   0      161.23      222.74     52.36 o 
   9   9   0       46.64       64.99     39.71 o 
  10   9   0       42.38       59.85     42.42 o 
  11   9   0      347.48      313.79     42.01 o 
  12   9   0      354.17      364.53     42.81 o 
  13   9   0      132.73       89.00     41.92 o 
  14   9   0       18.28      -22.18     44.11 o 
   0  10   0     8493.81     9192.06    174.60 o 
   1  10   0      396.32      326.72     51.50 o 
   2  10   0      165.61      215.85     45.29 o 
   3  10   0      197.31      187.83     45.35 o 
   4  10   0      609.84      734.17     45.56 o 
   5  10   0       26.19       30.12     41.74 o 
   6  10   0       54.63       56.17     45.21 o 
   7  10   0       20.55       29.52     48.24 o 
   8  10   0      107.89      126.55     45.36 o 
   9  10   0      188.61      141.51     47.91 o 
  10  10   0      283.05      282.11     43.26 o 
  11  10   0      898.64      723.54     44.85 o 
  12  10   0      191.79      155.03     42.40 o 
  13  10   0        9.15      131.60     39.01 o 
   0  11   0      141.97      313.48     65.38 o 
   1  11   0       56.13      166.27     46.03 o 
   2  11   0        0.19      140.35     48.42 o 
   3  11   0        0.05      101.97     42.31 o 
   4  11   0       21.77       41.94     46.27 o 
   5  11   0      794.44      942.30     52.24 o 
   6  11   0       14.97      100.35     50.52 o 
   7  11   0        6.16      100.57     48.39 o 
   8  11   0     1061.38      952.41     50.79 o 
   9  11   0      978.66      999.85     62.15 o 
  10  11   0      199.69      271.08     48.05 o 
  11  11   0      487.72      501.76     40.78 o 
  12  11   0      185.67       68.38     46.33 o 
   0  12   0      134.60      354.03     70.00 o 
   1  12   0      177.41      234.48     45.60 o 
   2  12   0       11.85       74.99     46.84 o 
   3  12   0       28.95      162.29     43.83 o 
   4  12   0       24.64       21.18     47.43 o 
   5  12   0        1.48       61.65     49.64 o 
   6  12   0       21.88      158.24     45.90 o 
   7  12   0       29.13      189.91     49.02 o 
   8  12   0      121.48      209.24     70.90 o 
   9  12   0      233.98      155.52     48.72 o 
  10  12   0       46.85       80.45     43.67 o 
  11  12   0       86.54      223.41     72.99 o 
   0  13   0     1857.48     1832.02     89.80 o 
   1  13   0      645.69      715.65     46.89 o 
   2  13   0        5.87       73.58     46.61 o 
   3  13   0      167.61      210.26     45.88 o 
   4  13   0      535.27      565.72     52.04 o 
   5  13   0      393.57      423.46     49.95 o 
   6  13   0      163.02      206.84     49.10 o 
   7  13   0      187.46      201.42     49.42 o 
   8  13   0      444.45      420.87     90.02 o 
   9  13   0      238.99      172.85     57.62 o 
  10  13   0       38.15       35.88     52.26 o 
   0  14   0     3842.53     3179.90     75.94 o 
   1  14   0     1592.40     1772.92     49.69 o 
   2  14   0       11.36        4.14     46.39 o 
   3  14   0      939.51     1064.12     49.09 o 
   4  14   0     1437.60     1256.25     49.92 o 
   5  14   0      614.40      564.57     51.07 o 
   6  14   0        9.18      128.01     51.54 o 
   7  14   0     1049.19     1075.78     52.31 o 
   8  14   0      941.63      796.95     50.33 o 
   9  14   0      504.55      499.82     78.41 o 
   0  15   0       17.90       20.35     71.41 o 
   1  15   0       67.37      -28.80     55.31 o 
   2  15   0        2.78       60.76     47.23 o 
   3  15   0        0.80       15.10     45.22 o 
   4  15   0       38.72      113.00     46.09 o 
   5  15   0       15.22      124.43     46.41 o 
   6  15   0        2.93       95.38     48.64 o 
   7  15   0        0.76        9.73     50.21 o 
   0  16   0      148.90      271.12     66.79 o 
   1  16   0        6.17       61.22     47.15 o 
   2  16   0        0.03       77.30     46.03 o 
   3  16   0       29.71      109.41     48.05 o 
   4  16   0       22.59       45.63     45.53 o 
 -17   1   1      118.09      150.40     51.28 o 
 -16   1   1      315.69      409.34     40.81 o 
 -15   1   1      689.83      829.49     56.31 o 
 -14   1   1       44.86       74.16     40.41 o 
 -13   1   1      565.97      562.63     70.11 o 
 -12   1   1      118.24      218.46     37.71 o 
 -11   1   1    12916.65    12737.21    103.18 o 
 -10   1   1       90.74      145.03     37.88 o 
  -9   1   1     1241.29     1239.19     45.30 o 
  -8   1   1      641.17      684.91     45.59 o 
  -7   1   1    29853.75    27691.44    123.87 o 
  -6   1   1      222.46      252.56     43.27 o 
  -5   1   1     6333.86     5387.03     58.93 o 
  -4   1   1    10053.27     9764.18     85.85 o 
  -3   1   1     2553.35     1947.89     60.83 o 
  -2   1   1       20.86       44.98     66.03 o 
  -1   1   1      536.47      560.87     76.00 o 
   0   1   1     9610.11    10681.22    161.81 o 
   1   1   1    49038.36    60082.37    552.43 o 
   2   1   1      843.86      936.75     72.63 o 
   3   1   1        2.90       24.59     56.26 o 
   4   1   1    38152.62    35350.32    577.65 o 
   5   1   1    74528.59    67214.25    948.24 o 
   6   1   1      214.56       76.36     48.29 o 
   7   1   1        5.84       56.52     38.80 o 
   8   1   1      999.87      962.29     42.91 o 
   9   1   1    49047.40    48069.85    371.27 o 
  10   1   1       29.39       60.17     38.59 o 
  11   1   1       21.22       97.63     39.93 o 
  12   1   1      954.79      798.70     45.12 o 
  13   1   1    13403.82    13474.54    131.90 o 
  14   1   1      240.04      303.28     43.14 o 
  15   1   1       61.36      113.00     39.32 o 
  16   1   1       19.81       29.46     42.59 o 
  17   1   1     1324.76      706.55     88.00 o 
 -16   2   1        5.86      115.15     42.49 o 
 -15   2   1      428.28      398.80     71.63 o 
 -14   2   1      336.50      411.35     39.45 o 
 -13   2   1     1227.45     1259.69     45.31 o 
 -12   2   1       11.19       41.72     55.92 o 
 -11   2   1     6047.08     5867.65    164.21 o 
 -10   2   1      729.13      776.64     40.28 o 
  -9   2   1     1286.39     1202.38     41.27 o 
  -8   2   1       99.02      142.10     41.64 o 
  -7   2   1    15067.68    14146.60    172.26 o 
  -6   2   1      343.60      333.02     44.98 o 
  -5   2   1     6049.34     5288.75     97.70 o 
  -4   2   1     1010.85     1315.31     57.75 o 
  -3   2   1     7867.82     7076.73     93.84 o 
  -2   2   1    10756.15    10071.60    103.18 o 
  -1   2   1      302.67      293.07     73.39 o 
   0   2   1    14490.69    13909.83    115.83 o 
   1   2   1     4431.47     5474.85     84.36 o 
   2   2   1    13332.62    14454.37    133.56 o 
   3   2   1    11476.17    10151.56     85.49 o 
   4   2   1     2780.95     2788.65     56.51 o 
   5   2   1     2293.75     2131.38     51.46 o 
   6   2   1      717.69      995.20     48.31 o 
   7   2   1     5882.49     5415.76     54.35 o 
   8   2   1       76.83       96.63     35.75 o 
   9   2   1     3429.12     3513.44     53.18 o 
  10   2   1        1.93       93.12     40.95 o 
  11   2   1     4768.17     4425.22     49.14 o 
  12   2   1      995.77     1029.01     42.79 o 
  13   2   1     1988.55     2108.67     45.88 o 
  14   2   1       10.47       -2.61     41.91 o 
  15   2   1      324.14      290.26     44.92 o 
  16   2   1      258.73      282.76     41.04 o 
 -16   3   1      831.58      884.24     57.09 o 
 -15   3   1       26.99      -19.36     41.67 o 
 -14   3   1      811.99      718.08     42.34 o 
 -13   3   1      529.14      584.65     39.34 o 
 -12   3   1     2044.77     2124.67     44.87 o 
 -11   3   1       36.71       72.43     38.07 o 
 -10   3   1     6144.25     6038.80     90.83 o 
  -9   3   1      257.26      329.14     41.99 o 
  -8   3   1    18337.38    17367.17    181.03 o 
  -7   3   1       14.53       28.74     46.66 o 
  -6   3   1    35355.24    34589.13    377.57 o 
  -5   3   1     2012.14     1870.99     54.85 o 
  -4   3   1    29709.17    29314.12    293.64 o 
  -3   3   1     1462.74     1483.73     61.78 o 
  -2   3   1   142216.33   155806.91    533.44 o 
  -1   3   1     9384.80     9904.12     94.50 o 
   1   3   1        3.52       35.47     63.65 o 
   2   3   1   102280.19   109860.13    316.56 o 
   3   3   1      204.56      451.82     56.34 o 
   4   3   1    31990.25    30668.30    175.64 o 
   5   3   1      788.57      920.79     47.52 o 
   6   3   1    31415.82    29935.59    254.23 o 
   7   3   1       25.89       69.28     41.29 o 
   8   3   1    19983.26    18677.83    151.94 o 
   9   3   1       47.43       92.60     40.58 o 
  10   3   1     4347.48     4251.24     49.29 o 
  11   3   1     1962.77     1967.84     44.53 o 
  12   3   1     2373.61     2397.57     49.80 o 
  13   3   1        1.54       -2.72     40.37 o 
  14   3   1      101.29      204.97     44.03 o 
  15   3   1      168.54      219.75     51.41 o 
  16   3   1     1005.79      965.61     76.07 o 
 -16   4   1      155.38      287.25     42.55 o 
 -15   4   1      358.26      433.68     40.53 o 
 -14   4   1       54.90       88.68     67.42 o 
 -13   4   1     1855.92     1853.54     75.02 o 
 -12   4   1      701.44      750.33     45.05 o 
 -11   4   1      418.18      463.08     43.25 o 
 -10   4   1     1025.16     1047.44     78.24 o 
  -9   4   1     8021.92     7630.77     78.87 o 
  -8   4   1     6252.69     5729.84     83.93 o 
  -7   4   1     4236.18     3832.65     64.06 o 
  -6   4   1     5427.73     4665.84     58.43 o 
  -5   4   1    13857.19    12871.82    222.13 o 
  -4   4   1     4099.66     3696.90     57.97 o 
  -3   4   1     3293.88     3174.75     62.40 o 
  -2   4   1    37005.32    37707.02    798.19 o 
  -1   4   1    33176.73    33271.45    386.96 o 
   0   4   1    62281.21    63253.30    575.37 o 
   1   4   1    11224.52    12119.22    166.27 o 
   2   4   1    32170.91    32552.79    377.59 o 
   3   4   1     7777.18     7758.60    124.66 o 
   4   4   1       46.74       24.68     50.82 o 
   5   4   1     2950.57     3237.15     56.26 o 
   6   4   1     6104.04     5432.29     57.30 o 
   7   4   1      963.42      863.60     44.80 o 
   8   4   1      522.42      453.61     44.46 o 
   9   4   1     1209.57     1207.97     46.46 o 
  10   4   1      475.91      500.70     42.00 o 
  11   4   1       15.97       46.40     41.47 o 
  12   4   1       71.09      184.53     46.41 o 
  13   4   1      260.81      204.96     43.37 o 
  14   4   1       16.38      152.75     46.03 o 
  15   4   1       26.51      125.73     46.22 o 
  16   4   1       65.70       78.23     45.41 o 
 -16   5   1        8.36       24.59     62.87 o 
 -15   5   1     1352.80     1357.04    127.94 o 
 -14   5   1      679.97      638.45     58.44 o 
 -13   5   1      289.11      293.07     42.46 o 
 -12   5   1      625.58      651.15     43.20 o 
 -11   5   1     4789.88     4980.88     77.14 o 
 -10   5   1     3959.80     3841.07     51.58 o 
  -9   5   1      607.62      643.38     43.65 o 
  -8   5   1      928.46      966.02     46.60 o 
  -7   5   1    19884.01    19426.41    164.55 o 
  -6   5   1     3942.74     3633.31     70.16 o 
  -5   5   1     1704.65     1476.15     62.61 o 
  -4   5   1     4799.76     4792.73     61.58 o 
  -3   5   1     5004.06     4033.48     89.66 o 
  -2   5   1     6263.54     6128.82     95.32 o 
  -1   5   1       78.47       48.07     55.07 o 
   0   5   1       34.57      433.67     50.72 o 
   1   5   1    61701.83    63199.00    582.47 o 
   2   5   1     5096.05     4790.20     82.78 o 
   3   5   1      726.57      742.14     51.77 o 
   4   5   1     4342.06     4535.20     77.40 o 
   5   5   1     2918.90     2688.72     51.67 o 
   6   5   1     2528.85     2680.54     51.09 o 
   7   5   1      128.70      235.63     46.71 o 
   8   5   1     1487.69     1543.05     44.32 o 
   9   5   1     9071.65     8673.03    130.40 o 
  10   5   1      794.58      947.83     41.75 o 
  11   5   1      443.03      526.71     42.57 o 
  12   5   1     1222.41     1210.58     46.92 o 
  13   5   1     2878.53     3014.31     49.17 o 
  14   5   1      192.33      264.59     42.52 o 
  15   5   1        0.14       54.20     41.83 o 
  16   5   1      179.18      152.52     61.81 o 
 -15   6   1     1407.78     1138.48     52.01 o 
 -14   6   1      192.13      180.43     42.38 o 
 -13   6   1      825.96      769.15     46.05 o 
 -12   6   1      706.06      810.59     41.97 o 
 -11   6   1     6303.41     6188.96    243.99 o 
 -10   6   1      980.40      868.19     46.86 o 
  -9   6   1     2486.57     2616.69     78.03 o 
  -8   6   1     1493.59     1474.05     51.39 o 
  -7   6   1    27338.14    27080.08    386.37 o 
  -6   6   1      393.52      399.45     49.32 o 
  -5   6   1     3713.74     3925.72     67.04 o 
  -4   6   1     5273.69     4629.52    142.07 o 
  -3   6   1    24144.73    25057.43    361.66 o 
  -2   6   1     1764.88     1824.80     52.07 o 
  -1   6   1     9824.92    10590.40    103.86 o 
   0   6   1      470.48      412.29     47.99 o 
   1   6   1   125255.02   133392.75    292.82 o 
   2   6   1        1.68      176.08     53.55 o 
   3   6   1     4046.07     4419.96     64.52 o 
   4   6   1    11503.90    11496.02    210.23 o 
   5   6   1    19889.45    19174.57    238.30 o 
   6   6   1       66.36      174.71     43.60 o 
   7   6   1     4512.32     4512.73    108.15 o 
   8   6   1     6105.58     5746.38     58.19 o 
   9   6   1    19725.20    18403.51    127.85 o 
  10   6   1      270.71      324.11     42.07 o 
  11   6   1     1462.11     1453.34     43.74 o 
  12   6   1     4167.02     3929.72     97.77 o 
  13   6   1     5743.84     5636.63    205.33 o 
  14   6   1       14.42       27.94     44.15 o 
  15   6   1      165.22      264.32     47.49 o 
 -15   7   1       50.79       82.26     58.36 o 
 -14   7   1      433.07      401.34     46.00 o 
 -13   7   1       19.26       86.06     45.97 o 
 -12   7   1      138.42      249.37     49.68 o 
 -11   7   1      160.73      334.47     45.00 o 
 -10   7   1     1902.10     2026.18     48.69 o 
  -9   7   1      373.12      353.54     46.09 o 
  -8   7   1     2169.89     2540.60     56.19 o 
  -7   7   1     1848.54     2157.02     53.57 o 
  -6   7   1     4796.28     5097.07     95.91 o 
  -5   7   1      214.10      244.98     50.27 o 
  -4   7   1       90.30       65.89     52.31 o 
  -3   7   1     1672.91     1628.56     52.03 o 
  -2   7   1     3543.84     4072.69     57.65 o 
  -1   7   1     2878.61     2912.70     60.78 o 
   0   7   1     8146.79     7323.97     85.97 o 
   1   7   1    12058.74    11463.44    113.86 o 
   2   7   1     9385.17     9804.51     70.35 o 
   3   7   1     2702.77     2964.60     70.49 o 
   4   7   1     1176.05     1156.24     52.29 o 
   5   7   1     2573.18     2357.71     60.34 o 
   6   7   1     5709.93     5266.54    106.54 o 
   7   7   1      570.48      671.40     46.47 o 
   8   7   1     4592.86     4368.55     84.29 o 
   9   7   1     2286.08     2183.13     60.10 o 
  10   7   1     1293.07     1266.69     44.75 o 
  11   7   1       29.44       41.34     44.94 o 
  12   7   1     1556.28     1666.83     92.78 o 
  13   7   1      953.58      915.58     73.06 o 
  14   7   1      539.67      526.17     46.14 o 
  15   7   1      144.95      114.22     44.88 o 
 -14   8   1      552.94      422.91     46.16 o 
 -13   8   1      971.19      968.84     51.56 o 
 -12   8   1      163.25      170.72     38.21 o 
 -11   8   1      173.27      141.96     39.84 o 
 -10   8   1     1426.45     1442.01     80.80 o 
  -9   8   1     4843.68     4608.83     81.84 o 
  -8   8   1     1689.01     1694.88     43.97 o 
  -7   8   1       29.86       -7.39     40.48 o 
  -6   8   1     1512.52     1462.73     61.10 o 
  -5   8   1     3184.56     3172.01     50.39 o 
  -4   8   1       42.31      102.56     45.50 o 
  -3   8   1      171.13      217.66     46.34 o 
  -2   8   1     1033.47      994.18     49.11 o 
  -1   8   1    12536.41    12820.90    182.58 o 
   0   8   1     7590.81     7793.31     61.30 o 
   1   8   1      251.04      261.28     45.91 o 
   2   8   1     1434.23     1466.17     48.82 o 
   3   8   1     5555.95     5529.93    112.99 o 
   4   8   1      226.17      277.23     50.35 o 
   5   8   1      331.23      409.71     46.72 o 
   6   8   1     2152.62     2313.68     60.50 o 
   7   8   1     3945.43     4047.12    152.43 o 
   8   8   1      785.29      858.90     48.16 o 
   9   8   1     1504.31     1403.14     45.88 o 
  10   8   1     1771.52     1855.30     55.92 o 
  11   8   1      512.93      661.72     51.31 o 
  12   8   1       21.53       55.33     41.04 o 
  13   8   1      204.91      222.55     44.72 o 
  14   8   1      916.18      913.59     46.92 o 
 -14   9   1      476.55      437.32     50.79 o 
 -13   9   1      245.20      303.29     41.11 o 
 -12   9   1      659.36      743.44     39.45 o 
 -11   9   1      880.74      962.98     41.78 o 
 -10   9   1      488.63      558.48     43.26 o 
  -9   9   1      554.91      638.93     41.49 o 
  -8   9   1     1513.10     1680.70     46.51 o 
  -7   9   1     1568.38     1739.82     50.80 o 
  -6   9   1      710.23      792.95     55.46 o 
  -5   9   1      150.15      202.28     43.33 o 
  -4   9   1     2544.46     3075.70     68.10 o 
  -3   9   1     1556.28     1555.05     72.40 o 
  -2   9   1     1283.91     1261.81     61.81 o 
  -1   9   1     1643.27     1827.09     54.50 o 
   0   9   1     5051.17     5725.32    139.43 o 
   1   9   1       50.45      152.10     45.39 o 
   2   9   1     1194.37     1043.26     46.48 o 
   3   9   1      846.25      940.11     46.41 o 
   4   9   1     2324.05     2329.11     45.88 o 
   5   9   1     2276.01     2446.72     61.39 o 
   6   9   1      394.70      406.67     49.00 o 
   7   9   1     2432.45     2560.71     52.29 o 
   8   9   1     1443.68     1536.13     59.05 o 
   9   9   1     1891.99     1795.33     47.32 o 
  10   9   1      151.55      218.46     44.54 o 
  11   9   1     1458.31     1587.39     46.03 o 
  12   9   1      555.25      537.29     40.10 o 
  13   9   1      213.90      147.54     37.49 o 
  14   9   1      101.51      124.01     54.36 o 
 -13  10   1       43.83       42.49     41.44 o 
 -12  10   1      578.59      495.43     44.83 o 
 -11  10   1      142.13      135.72     42.43 o 
 -10  10   1       71.52      147.22     45.20 o 
  -9  10   1      164.50      162.76     45.40 o 
  -8  10   1      721.33      778.34     65.77 o 
  -7  10   1      896.53      868.93     43.79 o 
  -6  10   1      130.79      146.63     48.89 o 
  -5  10   1      178.94      212.61     44.36 o 
  -4  10   1      913.02      984.01     49.43 o 
  -3  10   1      470.76      507.27     43.86 o 
  -2  10   1      141.40      157.60     45.49 o 
  -1  10   1        6.74      131.90     44.73 o 
   0  10   1      125.72      220.08     44.21 o 
   1  10   1     7740.11     8512.14     69.44 o 
   2  10   1      740.73      808.07     47.18 o 
   3  10   1       34.28      162.12     44.25 o 
   4  10   1       31.90      102.39     42.55 o 
   5  10   1      383.96      518.63     44.48 o 
   6  10   1      113.44      144.61     43.04 o 
   7  10   1      142.90      251.42     46.91 o 
   8  10   1       85.56       63.62     48.85 o 
   9  10   1     1149.39     1277.51     46.04 o 
  10  10   1       46.19      118.16     51.58 o 
  11  10   1      248.65      261.59     49.34 o 
  12  10   1      101.81      148.09     44.28 o 
  13  10   1      577.91      590.93     45.99 o 
 -12  11   1        1.46       85.58     54.07 o 
 -11  11   1     1230.63     1114.43     52.22 o 
 -10  11   1     1831.42     1632.56     49.42 o 
  -9  11   1      480.63      755.34     40.61 o 
  -8  11   1       44.13       40.83     45.82 o 
  -7  11   1     2632.40     2822.63     96.99 o 
  -6  11   1     3523.04     3188.77    113.82 o 
  -5  11   1      972.57     1298.44     50.30 o 
  -4  11   1     2147.71     1808.13     60.53 o 
  -3  11   1      738.36      959.27     51.54 o 
  -2  11   1     5891.98     5634.55    130.85 o 
  -1  11   1     2451.90     2894.74     51.84 o 
   0  11   1     2172.37     1907.74     49.55 o 
   1  11   1     4645.17     5206.03     98.62 o 
   2  11   1     8812.21     8442.07    189.53 o 
   3  11   1     3824.49     4220.70     72.53 o 
   4  11   1     1397.43     1453.63     69.31 o 
   5  11   1     1824.48     1917.25     54.08 o 
   6  11   1     5880.41     5975.12    145.71 o 
   7  11   1      869.37     1090.86     43.29 o 
   8  11   1      477.55      496.99     49.78 o 
   9  11   1     3071.50     3065.71    123.80 o 
  10  11   1     1567.81     1563.03    149.76 o 
  11  11   1       30.55      109.93     47.25 o 
  12  11   1       11.83       70.34     42.54 o 
 -11  12   1       15.71       94.84     42.36 o 
 -10  12   1      995.15      930.98     67.96 o 
  -9  12   1       99.41      149.39     48.89 o 
  -8  12   1      405.76      353.24     49.92 o 
  -7  12   1       11.61      -15.17     49.46 o 
  -6  12   1      600.96      760.52     68.04 o 
  -5  12   1      739.02      845.44     52.35 o 
  -4  12   1       34.18       60.51     44.94 o 
  -3  12   1      105.80      122.16     47.23 o 
  -2  12   1     1365.69     1758.00     50.62 o 
  -1  12   1        2.45       86.59     46.67 o 
   0  12   1     2435.44     2381.32     57.17 o 
   1  12   1        0.17       32.14     43.85 o 
   2  12   1     1072.27     1456.23     49.48 o 
   3  12   1       18.78       50.69     50.71 o 
   4  12   1      258.90      254.71     46.08 o 
   5  12   1        1.58       59.49     48.88 o 
   6  12   1      752.09      907.86     48.01 o 
   7  12   1       17.31      142.65     48.58 o 
   8  12   1      241.48      129.24     49.06 o 
   9  12   1       13.72       85.41     48.71 o 
  10  12   1      453.81      503.69     49.07 o 
  11  12   1      237.38      274.48     45.68 o 
 -10  13   1     1360.41     1272.40     56.22 o 
  -9  13   1       13.21       59.78     45.87 o 
  -8  13   1     2202.29     2006.00     97.28 o 
  -7  13   1      154.72      230.93     47.19 o 
  -6  13   1     2182.20     2062.48     81.32 o 
  -5  13   1      146.29      149.34     49.04 o 
  -4  13   1     3595.12     3602.55    122.17 o 
  -3  13   1      188.77      319.55     46.84 o 
  -2  13   1     5454.35     5215.84    149.37 o 
  -1  13   1       84.62      217.56     45.78 o 
   0  13   1     6519.79     6233.71    115.93 o 
   1  13   1      141.35      209.26     46.37 o 
   2  13   1     4935.52     4751.78     76.59 o 
   3  13   1        8.54       79.73     46.03 o 
   4  13   1     2334.86     2273.78    101.75 o 
   5  13   1      115.22       72.20     49.34 o 
   6  13   1     1933.19     1838.04    156.29 o 
   7  13   1        2.51       50.28     51.26 o 
   8  13   1      821.75      768.53     65.03 o 
   9  13   1       89.59      113.32     43.79 o 
  10  13   1      810.70      679.43     58.43 o 
  -9  14   1       17.66      104.72     48.22 o 
  -8  14   1       24.16       70.23     48.68 o 
  -7  14   1      400.84      329.54     56.79 o 
  -6  14   1        4.44       86.45     50.21 o 
  -5  14   1       40.40       75.37     47.66 o 
  -4  14   1        1.14       58.84     45.27 o 
  -3  14   1      494.61      498.46     47.63 o 
  -2  14   1       76.56      199.48     49.63 o 
  -1  14   1      137.43      160.45     46.88 o 
   0  14   1      173.96      230.84     51.48 o 
   1  14   1     1095.63     1098.36     48.11 o 
   2  14   1        5.15       93.41     47.23 o 
   3  14   1       19.85       -8.53     46.73 o 
   4  14   1       78.55       46.43     45.30 o 
   5  14   1      600.45      651.43     51.62 o 
   6  14   1       40.25       12.41     50.55 o 
   7  14   1        9.32       36.40     49.20 o 
   8  14   1      253.04      212.59     50.81 o 
   9  14   1      677.31      547.06     48.32 o 
  -7  15   1      382.79      293.93     50.12 o 
  -6  15   1       48.02      129.49     44.77 o 
  -5  15   1       58.12       88.17     56.04 o 
  -4  15   1        0.24       74.63     44.44 o 
  -3  15   1      391.05      465.77     46.79 o 
  -2  15   1       90.46      118.73     45.83 o 
  -1  15   1       77.89      160.70     54.81 o 
   0  15   1       30.67      105.11     47.26 o 
   1  15   1     1129.08     1080.37     66.83 o 
   2  15   1       13.56      105.23     47.88 o 
   3  15   1       22.87       30.06     46.50 o 
   4  15   1        1.42      -11.75     45.79 o 
   5  15   1      315.55      261.53     45.27 o 
   6  15   1       30.17        8.34     49.95 o 
   7  15   1       38.67      109.02     49.27 o 
  -4  16   1       44.77      109.18     51.69 o 
  -3  16   1      100.27      108.01     46.04 o 
  -2  16   1       49.65       91.15     46.46 o 
  -1  16   1       58.14       88.60     53.29 o 
   0  16   1      191.89      191.35     48.50 o 
   1  16   1      325.00      314.14     49.23 o 
   2  16   1       33.95       16.26     53.87 o 
   3  16   1       79.22      119.33     47.51 o 
   4  16   1      105.12       97.99     46.49 o 
 -17   0   2      299.38      372.64     62.45 o 
 -16   0   2        4.25      192.22    105.70 o 
 -15   0   2        0.01      124.95     65.04 o 
 -14   0   2      117.09      208.71     62.89 o 
 -13   0   2      259.16      297.03     52.31 o 
 -12   0   2       21.93       42.22     55.03 o 
 -11   0   2        0.47       12.51     50.69 o 
 -10   0   2     1976.26     1735.28     66.95 o 
  -9   0   2      584.46      553.19     58.25 o 
  -8   0   2       14.23       55.75     56.76 o 
  -7   0   2       10.64       60.00     69.19 o 
  -6   0   2     3588.45     2248.33     69.30 o 
  -5   0   2       44.77       74.30     60.25 o 
  -4   0   2      150.13       79.69     68.91 o 
  -3   0   2        0.52       79.16     79.74 o 
  -2   0   2     9288.79     9390.07    152.18 o 
  -1   0   2      877.96     1023.74     84.43 o 
   0   0   2     3015.70     3028.21    160.69 o 
   1   0   2       32.45       65.59     99.29 o 
   2   0   2    17215.76    18937.27    393.54 o 
   3   0   2      574.43      661.79     84.53 o 
   4   0   2      539.01      599.37     74.60 o 
   5   0   2     3642.29     3150.23     78.17 o 
   6   0   2     1150.68     1697.13     74.23 o 
   7   0   2       73.59       32.70     64.59 o 
   8   0   2      297.96      356.03    153.45 o 
   9   0   2     3167.43     3022.06     64.14 o 
  10   0   2     7304.52     6986.67    185.73 o 
  11   0   2      103.85       46.79    115.42 o 
  12   0   2       41.36       76.08    103.39 o 
  13   0   2     1108.95     1212.27     60.86 o 
  14   0   2     9417.84    10145.81    189.64 o 
  15   0   2      217.04      332.03     62.33 o 
  16   0   2      178.51      169.40     58.79 o 
  17   0   2      114.34      115.46     56.76 o 
 -17   1   2      274.54      239.25     41.01 o 
 -16   1   2       96.35      153.58     38.71 o 
 -15   1   2      552.97      522.33     46.77 o 
 -14   1   2       97.97      139.68     39.11 o 
 -13   1   2     1818.19     1824.23     63.92 o 
 -12   1   2      614.59      579.25     43.56 o 
 -11   1   2     5579.36     5417.97     62.75 o 
 -10   1   2      795.63      722.54     41.61 o 
  -9   1   2     2515.19     2345.23     46.49 o 
  -8   1   2     1145.05      994.22     39.98 o 
  -7   1   2    10853.60     9527.84    124.90 o 
  -6   1   2      426.59      249.16     43.70 o 
  -5   1   2    19679.16    17429.50    266.22 o 
  -4   1   2      662.00      681.37     50.64 o 
  -3   1   2     3231.60     2666.63     74.97 o 
  -2   1   2     1273.53     1620.83     75.45 o 
  -1   1   2      179.03      196.41     57.08 o 
   0   1   2      896.95     1067.16     85.86 o 
   1   1   2    18082.23    19824.95    337.85 o 
   2   1   2    10283.64    10837.66    540.09 o 
   3   1   2     3129.68     3108.12     73.13 o 
   4   1   2       17.10       67.47     50.63 o 
   5   1   2    20266.33    18424.08    168.44 o 
   6   1   2      739.08      844.29     48.43 o 
   7   1   2      600.41      547.12     45.95 o 
   8   1   2      184.27      206.96     38.85 o 
   9   1   2    11148.37    11025.71    146.37 o 
  10   1   2      974.73      956.64     43.51 o 
  11   1   2      838.66      744.94     47.03 o 
  12   1   2        9.79       40.64     38.99 o 
  13   1   2     3737.71     3828.62    109.37 o 
  14   1   2     1801.10     1891.74     48.60 o 
  15   1   2       40.35       42.02     38.71 o 
  16   1   2       11.29      108.82     42.49 o 
  17   1   2      288.16      308.01     97.57 o 
 -16   2   2        1.12       11.77     64.75 o 
 -15   2   2     2440.86     2334.27     88.38 o 
 -14   2   2       88.30      213.61     43.74 o 
 -13   2   2     2416.59     2380.83     54.31 o 
 -12   2   2       29.93       50.57     50.95 o 
 -11   2   2    26161.16    25237.93    377.83 o 
 -10   2   2      181.86      145.03     40.05 o 
  -9   2   2     1433.03     1264.80     41.22 o 
  -8   2   2       24.25       94.79     40.96 o 
  -7   2   2    49080.64    43948.48    328.62 o 
  -6   2   2      182.94      162.36     42.25 o 
  -5   2   2    71858.94    66881.17   1090.31 o 
  -4   2   2     4493.83     4392.02     99.52 o 
  -3   2   2    11526.77     9781.51    190.39 o 
  -2   2   2     4528.55     4595.42     77.60 o 
  -1   2   2     2798.05     2335.08     66.58 o 
   0   2   2     2329.70     2065.82     73.16 o 
   1   2   2    30549.91    34543.07    601.49 o 
   2   2   2     6595.72     7162.75     86.71 o 
   3   2   2    85814.82    86173.57   1418.63 o 
   4   2   2     6257.34     6156.17    127.55 o 
   5   2   2    23929.04    21527.64    345.35 o 
   6   2   2     1836.39     1903.16     50.16 o 
   7   2   2     2523.24     2386.70     70.11 o 
   8   2   2     1376.24     1382.24     45.59 o 
   9   2   2    21076.37    20170.40    246.15 o 
  10   2   2     1722.28     1670.55     67.50 o 
  11   2   2    10351.43     9398.43    208.64 o 
  12   2   2      255.04      273.24     47.54 o 
  13   2   2     8668.80     8687.61    138.43 o 
  14   2   2      321.17      291.92     44.97 o 
  15   2   2      145.71      156.76     42.03 o 
  16   2   2        0.30      102.28     38.63 o 
 -16   3   2      679.58      802.36     56.17 o 
 -15   3   2     1178.02     1083.63     60.98 o 
 -14   3   2        4.19       56.69     41.30 o 
 -13   3   2       92.72       75.58     42.47 o 
 -12   3   2     1234.12     1241.10     55.26 o 
 -11   3   2    10683.02    10696.84    190.72 o 
 -10   3   2      109.07      137.06     42.77 o 
  -9   3   2     4784.06     4610.51     57.99 o 
  -8   3   2    14980.72    13282.23    113.44 o 
  -7   3   2    17105.75    16233.62    135.60 o 
  -6   3   2      302.78      246.95     43.27 o 
  -5   3   2       33.08      121.20     46.57 o 
  -4   3   2    21840.92    20999.91    336.65 o 
  -3   3   2     7002.61     6589.15     96.98 o 
  -2   3   2      235.30      239.49     58.62 o 
  -1   3   2    83328.76    94419.16    522.24 o 
   1   3   2    22221.61    23050.86    274.42 o 
   2   3   2     4636.13     4497.33     86.55 o 
   3   3   2      134.42      111.10     55.04 o 
   4   3   2    44775.85    43549.33    308.28 o 
   5   3   2    13238.75    11555.22    138.83 o 
   6   3   2     1841.49     1887.94     49.62 o 
   7   3   2     1295.10     1326.97     47.16 o 
   8   3   2    21017.62    19408.25    287.45 o 
   9   3   2    10469.71    10112.08    148.54 o 
  10   3   2     2115.03     1944.13     50.05 o 
  11   3   2      928.18      948.68     62.86 o 
  12   3   2     2287.35     2336.70    104.29 o 
  13   3   2     3592.19     3843.86    100.79 o 
  14   3   2       41.35      109.64     43.18 o 
  15   3   2      112.38      132.20     46.49 o 
  16   3   2      501.67      709.28     52.35 o 
 -16   4   2      205.08      369.69     46.50 o 
 -15   4   2       86.83      126.00     44.76 o 
 -14   4   2      571.95      549.79     45.69 o 
 -13   4   2        5.22      -38.30     52.35 o 
 -12   4   2      161.15      190.07     42.16 o 
 -11   4   2      946.26      949.90     39.29 o 
 -10   4   2     5791.47     5401.23     99.06 o 
  -9   4   2       17.15       85.12     42.15 o 
  -8   4   2     1035.89      904.07     39.36 o 
  -7   4   2     1747.23     1738.39     48.88 o 
  -6   4   2     1474.08     1288.94     51.82 o 
  -5   4   2       10.52       73.23     53.39 o 
  -4   4   2      124.12      166.32     42.65 o 
  -3   4   2     2023.81     1844.34     52.76 o 
  -2   4   2     1623.77     2095.08     58.67 o 
  -1   4   2     1753.87     1778.94     60.79 o 
   0   4   2    57973.36    56484.24    495.95 o 
   1   4   2      155.10      192.23     56.42 o 
   2   4   2     2674.19     2933.27     60.49 o 
   3   4   2     3726.10     3758.77     62.26 o 
   4   4   2      190.67      193.04     49.20 o 
   5   4   2     1329.54     1558.77     51.36 o 
   6   4   2     4597.62     4228.96     57.76 o 
   7   4   2     1611.37     1512.62     46.06 o 
   8   4   2      992.42      783.67     48.16 o 
   9   4   2      972.88     1017.57     44.09 o 
  10   4   2     1574.42     1490.11     52.12 o 
  11   4   2      438.75      482.43     43.34 o 
  12   4   2       54.36      115.46     38.44 o 
  13   4   2      351.30      432.41     45.73 o 
  14   4   2     2951.75     2714.37    189.01 o 
  15   4   2      174.76      270.25     61.79 o 
  16   4   2       20.05      143.91     47.32 o 
 -16   5   2        1.08      -11.81     45.88 o 
 -15   5   2      290.21      197.31     44.48 o 
 -14   5   2     1263.02     1094.46     47.46 o 
 -13   5   2       70.28      185.77     39.40 o 
 -12   5   2     1202.74     1229.73     47.35 o 
 -11   5   2     2880.65     2481.74     48.60 o 
 -10   5   2    10521.40    10221.78    147.98 o 
  -9   5   2       36.84       88.53     46.99 o 
  -8   5   2     2456.17     2484.41     49.25 o 
  -7   5   2     3005.64     2946.69     65.93 o 
  -6   5   2     9449.97     9156.62    160.35 o 
  -5   5   2      226.77      449.70     44.15 o 
  -4   5   2     8878.52     8881.21    139.62 o 
  -3   5   2     9752.93     9453.71     68.40 o 
  -2   5   2    14066.45    14576.29    123.14 o 
  -1   5   2      298.33      310.51     48.53 o 
   0   5   2     1378.00     1452.96     55.04 o 
   1   5   2      195.30      288.14     51.55 o 
   2   5   2    21921.90    22454.29    284.23 o 
   3   5   2      361.02      453.57     47.26 o 
   4   5   2     7140.62     7204.80    100.36 o 
   5   5   2     6441.65     6602.60     59.62 o 
   6   5   2    15467.99    15715.76    138.44 o 
   7   5   2      140.36      185.34     42.69 o 
   8   5   2     2191.44     2189.90     49.28 o 
   9   5   2     3705.34     3583.30    112.64 o 
  10   5   2     8586.99     8585.77    245.25 o 
  11   5   2       62.60      127.76     43.60 o 
  12   5   2     1645.71     1549.38     72.55 o 
  13   5   2     1413.83     1420.74    104.29 o 
  14   5   2     4819.72     4897.23    214.97 o 
  15   5   2       40.48        0.26     41.20 o 
  16   5   2      104.25       92.97     40.16 o 
 -15   6   2       23.55       40.46     62.37 o 
 -14   6   2      122.23      141.57     42.48 o 
 -13   6   2      940.13      943.41     62.82 o 
 -12   6   2      170.78      264.81     42.47 o 
 -11   6   2        9.19        9.05     43.97 o 
 -10   6   2      332.60      347.46     40.18 o 
  -9   6   2    10016.08     9652.41    224.66 o 
  -8   6   2      436.21      441.92     61.44 o 
  -7   6   2      717.97      939.82     68.30 o 
  -6   6   2     1465.72     1460.51     52.61 o 
  -5   6   2    12840.83    13093.28    237.26 o 
  -4   6   2      594.71      703.26     46.96 o 
  -3   6   2       37.90      206.82     50.86 o 
  -2   6   2     4930.50     5144.60     92.79 o 
  -1   6   2    55217.02    60389.09    517.08 o 
   0   6   2      231.67      310.23     47.06 o 
   1   6   2    12402.11    14920.90    203.13 o 
   2   6   2     9252.07     9912.36    154.20 o 
   3   6   2    18776.09    20351.80    403.16 o 
   4   6   2      250.26      298.41     49.52 o 
   5   6   2      428.66      486.14     46.25 o 
   6   6   2     1193.59     1200.83     45.12 o 
   7   6   2     8527.71     8498.29    125.06 o 
   8   6   2       28.07      110.97     40.21 o 
   9   6   2      271.63      319.88     41.10 o 
  10   6   2     1792.47     1640.68     62.87 o 
  11   6   2      516.93      470.00     47.51 o 
  12   6   2       27.27       91.57     41.51 o 
  13   6   2      294.23      311.70     47.31 o 
  14   6   2      465.43      499.84     53.24 o 
  15   6   2     1279.51     1031.06     48.84 o 
 -15   7   2       84.53       73.55     40.37 o 
 -14   7   2       74.10      110.21     37.35 o 
 -13   7   2     1642.48     1683.05     70.71 o 
 -12   7   2     1404.85     1432.20     56.43 o 
 -11   7   2      389.35      311.93     44.70 o 
 -10   7   2       22.94       79.08     40.08 o 
  -9   7   2    12128.80    11952.94    228.77 o 
  -8   7   2     8082.97     8297.10    124.34 o 
  -7   7   2       43.45       70.28     43.52 o 
  -6   7   2      869.96      870.25     44.44 o 
  -5   7   2     6885.76     6544.65     76.40 o 
  -4   7   2    12927.01    13249.49    207.80 o 
  -3   7   2     3100.76     3500.56     52.12 o 
  -2   7   2      726.85      826.75     49.76 o 
  -1   7   2    52953.31    52928.04    260.99 o 
   0   7   2    37725.84    36619.50    181.97 o 
   1   7   2      228.40      256.02     49.80 o 
   2   7   2     2205.62     2361.68     54.83 o 
   3   7   2    11811.60    11593.90    166.52 o 
   4   7   2     8557.27     8061.22    119.72 o 
   5   7   2     3460.91     3423.83     68.09 o 
   6   7   2      766.93      716.52     44.77 o 
   7   7   2     6933.45     7244.90     79.28 o 
   8   7   2     3223.36     3320.09     44.62 o 
   9   7   2      235.58      178.23     44.34 o 
  10   7   2      187.67      207.86     45.46 o 
  11   7   2      303.66      440.30     46.17 o 
  12   7   2      330.92      386.44     47.47 o 
  13   7   2      134.09        1.08     50.74 o 
  14   7   2      358.79      264.36     51.80 o 
  15   7   2      548.75      550.23     66.38 o 
 -14   8   2     1183.59      933.84     56.93 o 
 -13   8   2      281.44      234.88     53.15 o 
 -12   8   2        5.27        9.55     37.34 o 
 -11   8   2      793.16      718.99     43.29 o 
 -10   8   2     3941.67     3481.59     91.27 o 
  -9   8   2     1629.39     1541.99     52.66 o 
  -8   8   2      892.18      920.51     40.90 o 
  -7   8   2      661.91      570.34     42.07 o 
  -6   8   2     6586.00     5849.62     77.53 o 
  -5   8   2      667.73      524.82     45.42 o 
  -4   8   2       12.84       29.45     45.31 o 
  -3   8   2      209.74      404.54     43.64 o 
  -2   8   2     3995.18     3604.77     53.27 o 
  -1   8   2     2051.30     1943.58     55.84 o 
   0   8   2    16336.87    15874.57    197.77 o 
   1   8   2       93.66      138.04     45.81 o 
   2   8   2     4042.73     4080.00     59.44 o 
   3   8   2      604.99      740.65     49.98 o 
   4   8   2       77.92       69.82     45.85 o 
   5   8   2        8.96       62.31     46.94 o 
   6   8   2     1132.48     1381.40     46.89 o 
   7   8   2      729.24      702.95     55.11 o 
   8   8   2      438.82      552.90     45.74 o 
   9   8   2      239.84      294.09     42.79 o 
  10   8   2     1303.06     1644.33     46.18 o 
  11   8   2      404.51      440.42     42.05 o 
  12   8   2       27.27       75.44     44.38 o 
  13   8   2        1.01      105.55     47.28 o 
  14   8   2      326.38      338.34     42.89 o 
 -14   9   2      221.79      177.99     43.31 o 
 -13   9   2       47.59       71.48     39.99 o 
 -12   9   2      174.57      219.29     42.44 o 
 -11   9   2       77.78       76.73     37.20 o 
 -10   9   2     2180.49     2113.31     45.10 o 
  -9   9   2      252.23      282.43     43.54 o 
  -8   9   2       93.31      147.08     41.91 o 
  -7   9   2       65.30       75.44     54.27 o 
  -6   9   2     1910.34     1912.30     46.21 o 
  -5   9   2     1702.49     1866.16     43.64 o 
  -4   9   2     1732.38     1656.53     48.36 o 
  -3   9   2     2067.98     2153.49     52.05 o 
  -2   9   2     8787.78     9304.34     79.93 o 
  -1   9   2       24.20      112.58     43.76 o 
   0   9   2      223.83      328.56     42.39 o 
   1   9   2     1268.42     1114.41     48.22 o 
   2   9   2     8680.24     9313.77    100.86 o 
   3   9   2      939.84     1120.91     53.26 o 
   4   9   2     2105.19     2158.64     80.65 o 
   5   9   2      667.16      556.85     51.81 o 
   6   9   2     4654.12     5029.82    414.79 o 
   7   9   2        8.60       82.07     47.70 o 
   8   9   2      327.09      394.39     42.71 o 
   9   9   2      359.99      308.50     45.64 o 
  10   9   2     3102.16     3561.10     83.29 o 
  11   9   2      231.17      272.09     38.44 o 
  12   9   2      935.41      820.96     42.59 o 
  13   9   2      537.20      381.04     52.99 o 
  14   9   2     1390.26     1025.60     50.31 o 
 -13  10   2      108.93       50.91     42.65 o 
 -12  10   2       89.70      144.22     38.91 o 
 -11  10   2      370.92      577.35     41.32 o 
 -10  10   2      245.65      315.98     51.18 o 
  -9  10   2     1034.69     1084.37     53.90 o 
  -8  10   2       51.67      146.47     42.07 o 
  -7  10   2       61.61      242.34     40.12 o 
  -6  10   2      497.72      604.10     45.95 o 
  -5  10   2     2006.43     2188.20    103.75 o 
  -4  10   2      255.17      368.56     44.48 o 
  -3  10   2     1370.58     1584.76     58.77 o 
  -2  10   2     1027.63     1051.90     49.71 o 
  -1  10   2     2129.73     2231.10     49.01 o 
   0  10   2      580.87      624.50     46.04 o 
   1  10   2      186.88      230.47     42.84 o 
   2  10   2      479.16      503.76     44.22 o 
   3  10   2     3775.42     3668.30     67.65 o 
   4  10   2      395.14      341.05     43.86 o 
   5  10   2     1071.93     1082.02     48.68 o 
   6  10   2       12.00      119.55     47.31 o 
   7  10   2      474.11      532.73     49.59 o 
   8  10   2       11.24       64.02     71.43 o 
   9  10   2       80.46      167.16     45.44 o 
  10  10   2       82.58       91.64     41.48 o 
  11  10   2      159.73      152.46     51.58 o 
  12  10   2       36.65       62.62     48.61 o 
  13  10   2      219.76      150.20     42.54 o 
 -12  11   2       10.38       85.08     72.12 o 
 -11  11   2      318.34      275.84     51.94 o 
 -10  11   2      805.89      751.63     51.46 o 
  -9  11   2     2726.68     2794.06    126.33 o 
  -8  11   2        4.11       53.17     40.56 o 
  -7  11   2      705.27      704.24     49.69 o 
  -6  11   2      511.25      572.92     50.96 o 
  -5  11   2     1318.11     1518.21     55.19 o 
  -4  11   2     1253.63     1415.29     46.53 o 
  -3  11   2        1.76       34.66     46.11 o 
  -2  11   2      128.85      166.69     46.78 o 
  -1  11   2     8274.21     8487.01     96.42 o 
   0  11   2     2321.21     2401.36     49.44 o 
   1  11   2      141.01      211.23     48.22 o 
   2  11   2      436.47      540.98     45.93 o 
   3  11   2     4426.74     4483.52    144.06 o 
   4  11   2     3108.81     3173.32     67.88 o 
   5  11   2        6.73       98.91     45.83 o 
   6  11   2     1321.82     1388.04     56.44 o 
   7  11   2     2297.70     2478.80    110.59 o 
   8  11   2      679.35      815.74     42.70 o 
   9  11   2      826.65      775.96     49.28 o 
  10  11   2      326.63      331.42     52.40 o 
  11  11   2      323.92      418.29     46.81 o 
  12  11   2      223.04      257.32     44.40 o 
 -11  12   2     1371.03     1108.11    100.88 o 
 -10  12   2       40.66       77.20     63.91 o 
  -9  12   2      417.56      502.43     47.00 o 
  -8  12   2       26.65       48.65     48.06 o 
  -7  12   2     1803.60     1692.27     48.68 o 
  -6  12   2       42.61      145.59     56.29 o 
  -5  12   2      128.02       77.35     50.71 o 
  -4  12   2      722.35      974.04    100.35 o 
  -3  12   2     1484.83     1574.66     46.20 o 
  -2  12   2       41.46       48.61     47.09 o 
  -1  12   2      398.33      617.40     46.88 o 
   0  12   2      400.45      414.05     51.63 o 
   1  12   2     1972.21     2239.92     73.11 o 
   2  12   2      132.48      191.75     46.28 o 
   3  12   2       47.22      118.96     50.21 o 
   4  12   2      605.27      547.83     50.71 o 
   5  12   2     2139.31     2012.68     89.90 o 
   6  12   2       93.99       80.36     46.27 o 
   7  12   2      515.47      674.04     58.38 o 
   8  12   2      136.05      228.94     46.08 o 
   9  12   2     2360.61     2291.77    151.96 o 
  10  12   2        4.94      152.56     48.42 o 
  11  12   2       84.12       58.76     45.23 o 
 -10  13   2      499.89      360.89     69.61 o 
  -9  13   2       88.68       47.01     48.96 o 
  -8  13   2      220.04      169.68     46.11 o 
  -7  13   2      162.67      176.87     49.10 o 
  -6  13   2      335.01      306.87     50.26 o 
  -5  13   2      259.26      361.15     50.49 o 
  -4  13   2      697.66      730.43     47.31 o 
  -3  13   2       70.07      102.76     43.98 o 
  -2  13   2     2181.95     2063.03     84.60 o 
  -1  13   2      425.10      517.28     44.47 o 
   0  13   2      175.16      206.32     46.18 o 
   1  13   2        7.31       84.86     46.80 o 
   2  13   2      975.08      909.45     50.00 o 
   3  13   2      203.05      256.74     46.21 o 
   4  13   2      271.36      452.52     49.71 o 
   5  13   2       78.86      161.35     47.48 o 
   6  13   2      800.08      665.18     51.84 o 
   7  13   2       73.08      118.88     49.15 o 
   8  13   2        0.30       49.40     49.27 o 
   9  13   2       65.56      141.70     49.12 o 
  10  13   2      446.77      332.42     44.40 o 
  -9  14   2      127.37       94.67     48.89 o 
  -8  14   2      149.71      238.27     46.59 o 
  -7  14   2       65.97      123.14     49.97 o 
  -6  14   2       11.48       84.48     51.54 o 
  -5  14   2      101.93      103.50     42.99 o 
  -4  14   2       80.65      147.36     46.56 o 
  -3  14   2       70.19      151.54     46.10 o 
  -2  14   2      287.62      504.88     48.82 o 
  -1  14   2      218.19      186.74     47.32 o 
   0  14   2       36.01      121.68     54.27 o 
   1  14   2       41.63      148.05     50.58 o 
   2  14   2        0.27      125.21     48.69 o 
   3  14   2        0.57      101.27     46.80 o 
   4  14   2      110.04      175.12     43.89 o 
   5  14   2        0.68       70.90     54.05 o 
   6  14   2        9.62       39.24     48.30 o 
   7  14   2       94.53       90.47     48.69 o 
   8  14   2       15.24       63.66     48.94 o 
   9  14   2        9.30       68.28     49.18 o 
  -7  15   2        3.21      -13.51     49.55 o 
  -6  15   2       85.51      107.85     45.54 o 
  -5  15   2       95.49      116.37     46.42 o 
  -4  15   2       77.67       60.50     47.43 o 
  -3  15   2       21.35       45.69     47.55 o 
  -2  15   2       14.19       86.75     48.08 o 
  -1  15   2       12.26       13.61     58.05 o 
   0  15   2      277.58      295.53     47.33 o 
   1  15   2       96.92      110.72     51.31 o 
   2  15   2       33.20      112.20     46.24 o 
   3  15   2       40.88       71.36     44.51 o 
   4  15   2      169.60      273.62     46.83 o 
   5  15   2        3.14       33.17     47.51 o 
   6  15   2       10.63       54.87     49.48 o 
   7  15   2        0.69      -11.32     47.48 o 
  -4  16   2       71.85      103.10     45.11 o 
  -3  16   2      145.84       87.51     46.10 o 
  -2  16   2      100.66       65.38     46.66 o 
  -1  16   2      128.31      175.14     55.64 o 
   0  16   2        7.48       53.32     47.58 o 
   1  16   2      162.49      208.73     49.25 o 
   2  16   2      152.11      101.89     52.45 o 
   3  16   2        0.46       96.12     47.09 o 
   4  16   2       47.84      -12.62     47.88 o 
 -17   1   3      157.32       29.33     48.65 o 
 -16   1   3       25.61       43.09     38.30 o 
 -15   1   3       33.33       14.46     39.70 o 
 -14   1   3        9.34       61.50     39.55 o 
 -13   1   3     5355.75     5492.39    104.73 o 
 -12   1   3      650.57      672.77     39.81 o 
 -11   1   3      331.62      353.32     39.82 o 
 -10   1   3      311.54      270.97     40.17 o 
  -9   1   3     4545.39     4170.39     49.80 o 
  -8   1   3     1835.06     1816.33     41.54 o 
  -7   1   3     1360.17     1470.54     46.33 o 
  -6   1   3       45.84       74.66     40.76 o 
  -5   1   3    68723.71    61832.56    980.02 o 
  -4   1   3     4588.65     4002.87     83.37 o 
  -3   1   3     1927.93     1934.84     64.86 o 
  -2   1   3        8.06       15.30     51.98 o 
  -1   1   3      382.84      454.20     56.63 o 
   0   1   3     6317.78     6301.25     91.41 o 
   1   1   3     1236.38     1248.45     77.22 o 
   2   1   3      236.65      297.23     66.95 o 
   3   1   3    18091.89    17173.63    791.56 o 
   4   1   3     3274.82     3291.63     64.71 o 
   5   1   3     1812.87     1496.39     53.36 o 
   6   1   3      633.69      608.33     44.76 o 
   7   1   3      783.63      820.59     42.45 o 
   8   1   3     2163.67     2034.72     57.10 o 
   9   1   3      730.44      713.20     66.04 o 
  10   1   3     1134.62     1121.04     43.44 o 
  11   1   3    10171.00    10254.54    124.19 o 
  12   1   3      590.83      563.40     45.02 o 
  13   1   3       52.94      100.24     38.52 o 
  14   1   3      635.29      719.40     42.78 o 
  15   1   3      116.18      209.05     41.78 o 
  16   1   3        8.37       57.83     77.39 o 
 -16   2   3      172.10      192.51     49.73 o 
 -15   2   3        0.26       50.30     42.25 o 
 -14   2   3       57.37       39.94     86.41 o 
 -13   2   3     2173.64     2217.44     49.86 o 
 -12   2   3     1770.77     1625.98     42.84 o 
 -11   2   3      211.14      325.37     65.18 o 
 -10   2   3      527.96      550.60     41.45 o 
  -9   2   3     1395.62     1297.54     43.37 o 
  -8   2   3     2906.89     2555.37     59.85 o 
  -7   2   3     2233.06     2341.34     80.79 o 
  -6   2   3      863.07      890.48     44.83 o 
  -5   2   3    21599.58    19643.23    335.06 o 
  -4   2   3     1943.37     1663.33     58.10 o 
  -3   2   3     4403.33     3986.36    100.51 o 
  -2   2   3      179.25      322.97     53.14 o 
  -1   2   3      134.68      155.25     51.61 o 
   0   2   3      421.96      491.47     65.44 o 
   1   2   3     2084.61     2245.66     70.74 o 
   2   2   3      216.49      311.19     64.27 o 
   3   2   3    15815.01    15630.37    311.71 o 
   4   2   3     8145.25     7911.62    200.96 o 
   5   2   3      270.36      508.13     50.28 o 
   6   2   3      170.65       99.71     44.41 o 
   7   2   3     1262.76     1294.51     48.78 o 
   8   2   3     2462.42     2509.84     48.85 o 
   9   2   3      224.04      344.68     40.00 o 
  10   2   3      544.19      449.75     41.88 o 
  11   2   3     4998.17     4704.51     79.95 o 
  12   2   3      738.75      651.92     48.06 o 
  13   2   3      217.82      241.69     38.80 o 
  14   2   3       45.47      122.47     39.40 o 
  15   2   3      154.23      249.46     40.96 o 
  16   2   3       30.10       15.20     42.81 o 
 -16   3   3       21.40      -27.54     38.69 o 
 -15   3   3      133.88      143.33     40.06 o 
 -14   3   3        5.44       14.70     72.90 o 
 -13   3   3      342.28      330.82     40.37 o 
 -12   3   3        1.59       20.25     40.20 o 
 -11   3   3      277.80      356.38     60.01 o 
 -10   3   3      375.88      320.31     41.03 o 
  -9   3   3     4464.74     4371.97    100.46 o 
  -8   3   3      195.64      263.11     46.04 o 
  -7   3   3      126.07      319.11     39.72 o 
  -6   3   3       63.93       94.83     43.81 o 
  -5   3   3     3876.02     3772.87     56.27 o 
  -4   3   3        4.68       98.95     46.05 o 
  -3   3   3      354.66      535.10     52.03 o 
  -2   3   3     3872.01     4494.26     79.97 o 
  -1   3   3    33857.14    35936.36    373.00 o 
   0   3   3    35700.16    35699.90    599.01 o 
   1   3   3       77.66      257.02     58.94 o 
   2   3   3     4468.09     4792.96     69.20 o 
   3   3   3    10707.17    10638.95     76.74 o 
   4   3   3     1650.19     1916.72     53.80 o 
   5   3   3     1215.95     1542.79     52.02 o 
   6   3   3     1342.85     1112.59     50.39 o 
   7   3   3     6526.79     6445.42    115.58 o 
   8   3   3      198.25      345.47     42.51 o 
   9   3   3     1722.23     1616.26     83.65 o 
  10   3   3      199.70      233.34     46.02 o 
  11   3   3     1024.36     1030.49     43.87 o 
  12   3   3      575.06      726.29     40.08 o 
  13   3   3      698.64      734.44     45.19 o 
  14   3   3     1164.32     1258.32     43.70 o 
  15   3   3      762.36      691.77     46.25 o 
  16   3   3       97.31      131.26     39.80 o 
 -16   4   3      176.09      214.19     39.54 o 
 -15   4   3      208.23      317.90     42.32 o 
 -14   4   3      841.78      967.76     42.69 o 
 -13   4   3     1021.35     1111.08     56.03 o 
 -12   4   3      864.07      819.80     43.18 o 
 -11   4   3      131.07      195.51     43.52 o 
 -10   4   3    10540.62    10483.17    154.57 o 
  -9   4   3     9616.60     8944.63    183.31 o 
  -8   4   3     8568.82     7839.84    146.38 o 
  -7   4   3      128.18      166.58     44.12 o 
  -6   4   3    15668.99    14504.76    192.17 o 
  -5   4   3    16049.46    15747.01    384.19 o 
  -4   4   3     7963.53     7506.08    149.97 o 
  -3   4   3      415.31      320.81     45.40 o 
  -2   4   3    58974.98    60274.77    610.37 o 
  -1   4   3    89119.42    95161.45   1425.38 o 
   0   4   3   104999.86   102877.11    297.68 o 
   1   4   3     1163.74     1177.00     51.98 o 
   2   4   3    64582.27    66047.80    591.79 o 
   3   4   3    39167.04    39122.62    406.86 o 
   4   4   3     3555.50     3220.19     53.34 o 
   5   4   3     6430.65     6405.52     62.54 o 
   6   4   3    25373.84    22608.59    180.52 o 
   7   4   3    17170.88    15004.22    315.60 o 
   8   4   3     2463.85     2215.42     50.92 o 
   9   4   3     2670.66     2574.16     83.78 o 
  10   4   3     4956.79     4780.68     74.97 o 
  11   4   3     3907.11     3797.76     74.35 o 
  12   4   3       34.69       63.06     42.89 o 
  13   4   3     1664.27     1553.63     91.93 o 
  14   4   3     3252.27     3021.34     51.39 o 
  15   4   3     1417.01     1496.12     47.65 o 
  16   4   3      127.70      194.49     45.34 o 
 -16   5   3        1.92       80.12     65.44 o 
 -15   5   3       22.51       82.47     53.69 o 
 -14   5   3        0.48       47.15     40.42 o 
 -13   5   3      527.89      663.29     43.61 o 
 -12   5   3      220.16      329.22     82.63 o 
 -11   5   3       23.31      110.47     41.79 o 
 -10   5   3      416.17      518.49     43.52 o 
  -9   5   3      278.93      380.31     43.57 o 
  -8   5   3      175.90      258.11     42.49 o 
  -7   5   3      622.66      516.69     42.82 o 
  -6   5   3       15.79      102.37     44.71 o 
  -5   5   3     2711.95     2750.46     58.00 o 
  -4   5   3     2684.68     2809.33     50.96 o 
  -3   5   3      110.32      147.52     46.68 o 
  -2   5   3     1415.38     1275.12     52.06 o 
  -1   5   3      961.02     1433.92     51.39 o 
   0   5   3     2303.23     2306.32     52.87 o 
   1   5   3     3428.97     3629.56     57.20 o 
   2   5   3     1378.04     1390.93     50.75 o 
   3   5   3     2379.88     2222.99     54.49 o 
   4   5   3     2191.04     2168.45     50.86 o 
   5   5   3      589.82      479.04     41.88 o 
   6   5   3      924.98      770.42     47.22 o 
   7   5   3      310.27      194.33     42.65 o 
   8   5   3      112.88      192.77     44.13 o 
   9   5   3      237.68      276.93     50.05 o 
  10   5   3      114.72      173.57     43.59 o 
  11   5   3     1905.04     2031.56     47.55 o 
  12   5   3       28.43       35.47     43.32 o 
  13   5   3       12.58       55.50     37.25 o 
  14   5   3        7.49       43.53     42.86 o 
  15   5   3        6.76       19.17     41.04 o 
  16   5   3       12.28       15.33     60.20 o 
 -15   6   3       10.52      153.06     61.76 o 
 -14   6   3      473.22      423.33     46.11 o 
 -13   6   3       13.34      -12.65     40.65 o 
 -12   6   3     3563.92     3500.79    116.94 o 
 -11   6   3       24.87       90.59     39.61 o 
 -10   6   3     1907.52     1887.03     44.62 o 
  -9   6   3     3339.61     3426.78     48.37 o 
  -8   6   3    10836.75    10801.63    109.78 o 
  -7   6   3      917.21      939.41     46.47 o 
  -6   6   3     5767.57     5245.59     55.77 o 
  -5   6   3     3415.53     3820.96     52.87 o 
  -4   6   3    16009.60    17120.90    222.76 o 
  -3   6   3       80.38      180.18     45.60 o 
  -2   6   3    15345.61    15977.72     80.04 o 
  -1   6   3    47106.53    52600.14    512.21 o 
   0   6   3    14423.30    14585.22    179.46 o 
   1   6   3     8729.08     9145.55    140.71 o 
   2   6   3    17859.41    18079.76    210.54 o 
   3   6   3     9472.09    10763.82    243.66 o 
   4   6   3    10340.22     9844.71    142.99 o 
   5   6   3      195.72      238.03     50.34 o 
   6   6   3     6147.94     6227.21     99.18 o 
   7   6   3     3631.84     3890.96     65.12 o 
   8   6   3     2109.09     2114.24     47.26 o 
   9   6   3     1254.25     1177.79     46.73 o 
  10   6   3     4877.50     5011.51     79.20 o 
  11   6   3       14.72        8.23     43.65 o 
  12   6   3      744.63      730.63     42.46 o 
  13   6   3       79.15       89.15     44.64 o 
  14   6   3      918.51      997.99     73.06 o 
  15   6   3      711.48      594.67     41.86 o 
 -15   7   3       11.00       90.24     41.72 o 
 -14   7   3      156.76      150.00     52.88 o 
 -13   7   3      196.89      269.60     53.74 o 
 -12   7   3      174.52      223.14     38.06 o 
 -11   7   3        2.63       23.73     42.63 o 
 -10   7   3     1156.65     1078.47     45.75 o 
  -9   7   3      798.76      939.36     41.25 o 
  -8   7   3      152.60      252.44     42.21 o 
  -7   7   3      311.55      316.81     48.29 o 
  -6   7   3        6.32       50.78     40.21 o 
  -5   7   3     4234.32     4327.92     51.61 o 
  -4   7   3      901.04     1086.80     47.53 o 
  -3   7   3      301.48      408.77     48.25 o 
  -2   7   3     5318.31     5216.12     66.69 o 
  -1   7   3    12236.36    12148.39     73.25 o 
   0   7   3      239.24      268.15     49.79 o 
   1   7   3      122.47      170.50     50.18 o 
   2   7   3     3643.97     3496.86     59.31 o 
   3   7   3     6040.77     6059.97    113.03 o 
   4   7   3       99.56      325.26     45.86 o 
   5   7   3      776.11      802.08     48.27 o 
   6   7   3       18.25       -2.39     51.91 o 
   7   7   3     1612.26     1648.26     49.08 o 
   8   7   3     2247.33     2207.20     45.99 o 
   9   7   3        9.77       63.95     41.09 o 
  10   7   3      165.59      217.43     43.71 o 
  11   7   3      255.27      241.95     45.99 o 
  12   7   3      654.54      546.29     45.88 o 
  13   7   3      106.31       95.73     41.85 o 
  14   7   3       19.46       94.39     50.53 o 
  15   7   3        1.94       61.72     38.02 o 
 -14   8   3      334.49      319.43     41.44 o 
 -13   8   3        1.22       46.64     43.33 o 
 -12   8   3      576.23      574.16     55.23 o 
 -11   8   3       15.11       59.61     41.44 o 
 -10   8   3     4194.65     4413.65    101.90 o 
  -9   8   3      273.25      312.36     40.62 o 
  -8   8   3     3450.50     3576.22     70.61 o 
  -7   8   3      290.78      434.07     44.42 o 
  -6   8   3     1180.42     1229.80     44.49 o 
  -5   8   3       16.38       37.42     44.43 o 
  -4   8   3      552.63      515.39     44.32 o 
  -3   8   3        4.65       24.60     45.39 o 
  -2   8   3      433.46      456.08     45.97 o 
  -1   8   3     6158.74     6273.97     56.66 o 
   0   8   3     7944.83     7923.29    105.26 o 
   1   8   3      934.65     1013.05     50.56 o 
   2   8   3     1125.92     1207.08     50.61 o 
   3   8   3     2036.70     2108.22     48.53 o 
   4   8   3      336.41      402.19     48.74 o 
   5   8   3      306.29      290.00     49.29 o 
   6   8   3     1900.43     1966.98     51.88 o 
   7   8   3     1260.95     1380.18     56.46 o 
   8   8   3     2163.40     2166.38     76.68 o 
   9   8   3       12.05       49.78     42.02 o 
  10   8   3      372.21      381.86     41.02 o 
  11   8   3      102.23      211.03     78.34 o 
  12   8   3      334.21      331.27     45.50 o 
  13   8   3       10.69        5.96     39.72 o 
  14   8   3      588.48      523.81     46.02 o 
 -14   9   3      139.83       77.88     43.15 o 
 -13   9   3      836.46      644.13     62.50 o 
 -12   9   3        0.70       29.49     36.27 o 
 -11   9   3        8.72       61.56     44.43 o 
 -10   9   3       12.03       83.70     42.63 o 
  -9   9   3     3605.12     3224.88     66.51 o 
  -8   9   3       29.84       81.37     41.61 o 
  -7   9   3      897.13      866.10     47.75 o 
  -6   9   3       19.40       76.94     41.84 o 
  -5   9   3    10565.88    10314.85     93.08 o 
  -4   9   3      395.59      422.34     42.14 o 
  -3   9   3        5.48       88.42     42.41 o 
  -2   9   3      144.14      218.86     46.13 o 
  -1   9   3    15197.35    15100.52     99.85 o 
   0   9   3     3838.47     4105.54     52.30 o 
   1   9   3      936.34      946.56     48.17 o 
   2   9   3      598.47      711.51     51.73 o 
   3   9   3     6582.62     6650.58    104.38 o 
   4   9   3      741.73      661.75     51.81 o 
   5   9   3       28.99      103.59     50.17 o 
   6   9   3       97.81       96.59     46.52 o 
   7   9   3     2732.29     2826.78     70.02 o 
   8   9   3       89.38      165.33     43.43 o 
   9   9   3       62.57      115.46     51.92 o 
  10   9   3        0.57       27.42     39.95 o 
  11   9   3      778.37      745.21     42.95 o 
  12   9   3      290.17      256.56     41.24 o 
  13   9   3        1.30       45.17     56.70 o 
  14   9   3      143.30      122.81     38.81 o 
 -13  10   3      917.90      868.73     40.87 o 
 -12  10   3      259.09      230.68     41.96 o 
 -11  10   3       44.97       46.67     36.17 o 
 -10  10   3      259.93      289.92     44.81 o 
  -9  10   3     7272.84     7681.59    477.68 o 
  -8  10   3     1370.43     1450.44     49.74 o 
  -7  10   3      212.45      265.38     44.47 o 
  -6  10   3       79.72      125.73     44.16 o 
  -5  10   3     7740.28     8422.53    104.88 o 
  -4  10   3     1446.70     1488.70     45.13 o 
  -3  10   3      105.55      125.12     43.87 o 
  -2  10   3     1288.92     1191.24     49.15 o 
  -1  10   3    21077.82    22212.06    180.80 o 
   0  10   3      215.11      288.04     45.35 o 
   1  10   3       94.19      194.62     43.16 o 
   2  10   3      839.19      786.15     45.90 o 
   3  10   3    10091.82    10797.60    187.87 o 
   4  10   3      556.54      636.32     52.86 o 
   5  10   3       14.82      178.61     49.43 o 
   6  10   3     1308.25     1367.33     55.31 o 
   7  10   3     6963.69     7181.34    234.65 o 
   8  10   3       61.06      103.72     44.92 o 
   9  10   3       11.34       83.30     46.16 o 
  10  10   3      846.76      691.31     41.17 o 
  11  10   3     1854.12     1946.51     90.96 o 
  12  10   3      121.56      137.41     50.11 o 
  13  10   3        8.59       68.78     40.05 o 
 -12  11   3        0.54       38.29     56.15 o 
 -11  11   3       70.29      157.90     55.54 o 
 -10  11   3       87.38       57.04     42.86 o 
  -9  11   3     2600.44     2554.12     55.57 o 
  -8  11   3       66.11        4.32     46.48 o 
  -7  11   3        3.07       28.20     45.92 o 
  -6  11   3      197.32      170.89     46.98 o 
  -5  11   3     1352.28     1415.56     55.63 o 
  -4  11   3        5.69      137.49     46.56 o 
  -3  11   3       26.92       20.14     45.13 o 
  -2  11   3      561.32      673.52     47.16 o 
  -1  11   3     2129.20     2384.25     47.58 o 
   0  11   3        7.72       74.77     48.83 o 
   1  11   3      195.15      295.45     48.83 o 
   2  11   3      440.95      461.65     44.21 o 
   3  11   3     3064.16     3213.26     74.99 o 
   4  11   3      900.34      878.44     45.76 o 
   5  11   3       97.60      211.17     43.48 o 
   6  11   3      432.14      535.99     48.05 o 
   7  11   3     2543.31     2646.30     64.52 o 
   8  11   3      629.38      569.28     62.52 o 
   9  11   3      596.48      593.14     48.44 o 
  10  11   3      194.30      144.99     44.74 o 
  11  11   3     1015.73      821.82     65.70 o 
  12  11   3      149.85      149.32     42.89 o 
 -11  12   3       48.43      209.38     47.86 o 
 -10  12   3       23.78       88.86     42.29 o 
  -9  12   3      101.60      135.55     48.98 o 
  -8  12   3      481.61      434.60     48.93 o 
  -7  12   3      130.23      235.36     42.77 o 
  -6  12   3        3.12       46.11     49.22 o 
  -5  12   3      683.86      654.88     51.69 o 
  -4  12   3      395.28      370.48     49.61 o 
  -3  12   3       38.54      124.66     43.84 o 
  -2  12   3        5.82       40.88     46.68 o 
  -1  12   3       20.60       28.75     46.83 o 
   0  12   3      863.78      888.01     50.29 o 
   1  12   3       97.90      162.30     48.97 o 
   2  12   3        2.40       29.20     45.35 o 
   3  12   3     1062.16     1006.82     48.92 o 
   4  12   3      683.35      681.08     50.05 o 
   5  12   3       18.72       91.14     46.47 o 
   6  12   3        2.77       70.11     49.00 o 
   7  12   3      234.80      342.36     49.26 o 
   8  12   3      163.18      132.95     46.65 o 
   9  12   3      261.78      190.65     51.04 o 
  10  12   3        7.35      -20.41     45.31 o 
  11  12   3      183.93      125.13     45.91 o 
 -10  13   3      447.65      420.38     47.67 o 
  -9  13   3      151.13      173.68     46.47 o 
  -8  13   3     1176.37     1182.90     92.52 o 
  -7  13   3       66.47      112.02     48.64 o 
  -6  13   3      703.41      687.53     74.69 o 
  -5  13   3      887.65      909.38     51.26 o 
  -4  13   3     1468.58     1494.39     49.17 o 
  -3  13   3      187.34      325.10     46.08 o 
  -2  13   3     1851.55     1636.66     55.00 o 
  -1  13   3      585.65      650.27     48.74 o 
   0  13   3     5091.36     4854.63     99.15 o 
   1  13   3      211.44      164.18     44.71 o 
   2  13   3     1581.36     1493.28     48.84 o 
   3  13   3     1023.00      992.14     50.11 o 
   4  13   3     1322.48     1350.50     60.55 o 
   5  13   3        0.03        8.66     50.26 o 
   6  13   3      657.25      601.45     47.49 o 
   7  13   3      243.35      326.27     47.03 o 
   8  13   3      422.44      438.15     45.95 o 
   9  13   3        8.95       83.12     48.29 o 
  10  13   3      189.06      130.31     59.85 o 
  -9  14   3      849.36      680.52     58.66 o 
  -8  14   3       91.31      128.88     45.67 o 
  -7  14   3       98.60       90.85     49.04 o 
  -6  14   3      824.22      747.53     45.52 o 
  -5  14   3      476.77      531.57     49.43 o 
  -4  14   3      487.42      462.25     56.51 o 
  -3  14   3       29.14       56.71     44.54 o 
  -2  14   3     1479.61     1399.98     49.84 o 
  -1  14   3     1793.73     1567.66     54.10 o 
   0  14   3     1616.05     1444.38     56.04 o 
   1  14   3       88.40      107.41     50.64 o 
   2  14   3     1709.89     1686.64     47.92 o 
   3  14   3     1098.18     1039.00     62.97 o 
   4  14   3      454.00      428.60     45.76 o 
   5  14   3      120.37      124.56     51.24 o 
   6  14   3      514.87      465.09     50.44 o 
   7  14   3      622.89      607.14     49.11 o 
   8  14   3       92.00      148.23     48.22 o 
   9  14   3        0.07       49.12     55.48 o 
  -7  15   3       20.25       83.35     42.35 o 
  -6  15   3       68.45      139.90     45.45 o 
  -5  15   3       57.67      138.55     44.60 o 
  -4  15   3      209.48      207.31     47.91 o 
  -3  15   3        4.44       66.81     46.59 o 
  -2  15   3       27.33      124.12     47.42 o 
  -1  15   3      459.65      597.21     48.29 o 
   0  15   3       35.33       96.82     53.06 o 
   1  15   3        0.22       14.45     46.88 o 
   2  15   3      128.22      230.70     48.12 o 
   3  15   3      250.84      364.63     46.22 o 
   4  15   3      194.43      238.79     45.08 o 
   5  15   3        6.94       59.19     45.37 o 
   6  15   3       45.00      136.72     49.66 o 
   7  15   3      121.08      149.04     47.87 o 
  -4  16   3      103.31      121.56     46.13 o 
  -3  16   3       30.55       58.61     47.65 o 
  -2  16   3      139.57      234.19     49.20 o 
  -1  16   3        1.88       35.34     55.17 o 
   0  16   3       19.73       69.35     48.95 o 
   1  16   3       82.50      162.57     48.82 o 
   2  16   3       89.80       85.98     49.42 o 
   3  16   3       29.21       33.35     44.53 o 
   4  16   3      341.50      301.29     46.97 o 
 -17   0   4      175.72      278.20     97.09 o 
 -16   0   4       37.31      235.12    140.77 o 
 -15   0   4        7.04       69.35     70.71 o 
 -14   0   4       16.46       72.47     62.52 o 
 -13   0   4       23.17      -10.94     68.95 o 
 -12   0   4      279.21      453.01     56.64 o 
 -11   0   4       27.71      -22.05     59.69 o 
 -10   0   4      443.88      439.44     57.69 o 
  -9   0   4       36.23      209.67     71.26 o 
  -8   0   4     2373.66     3871.84     66.69 o 
  -7   0   4       27.26       68.75     57.57 o 
  -6   0   4     1211.74     1121.95     65.49 o 
  -5   0   4     2161.16     1931.71     77.27 o 
  -4   0   4    38731.17    40083.18   1614.31 o 
  -3   0   4       18.85       58.10     67.50 o 
  -2   0   4     5100.53     5298.22     86.12 o 
  -1   0   4     2947.58     3165.72     94.41 o 
   0   0   4    13237.67    13956.87    305.66 o 
   1   0   4      108.79      131.85     90.26 o 
   2   0   4     7697.19     7968.28    140.15 o 
   3   0   4     1570.20     1459.65     85.25 o 
   4   0   4      339.83      418.85     81.11 o 
   5   0   4      126.57      101.91     70.11 o 
   6   0   4     2749.10     2377.42     69.46 o 
   7   0   4      500.35      491.17     65.37 o 
   8   0   4     2022.67     1289.56    134.32 o 
   9   0   4       68.86      153.53     63.22 o 
  10   0   4      691.92      726.30     95.34 o 
  11   0   4      958.66      906.41     66.64 o 
  12   0   4      123.70       96.40     54.90 o 
  13   0   4      107.90      124.35     64.82 o 
  14   0   4      893.42     1010.37    133.44 o 
  15   0   4      728.08      782.06     62.66 o 
  16   0   4      410.56      193.63     56.25 o 
 -17   1   4       14.57      165.32     93.10 o 
 -16   1   4      705.70      759.16     51.77 o 
 -15   1   4      695.70      817.09     40.66 o 
 -14   1   4       12.86       -4.44     53.16 o 
 -13   1   4      501.77      579.84     52.90 o 
 -12   1   4     1470.03     1645.21     46.62 o 
 -11   1   4     4568.26     4743.54     70.46 o 
 -10   1   4      159.42      168.27     59.23 o 
  -9   1   4       18.90       44.27     41.18 o 
  -8   1   4     1907.96     1534.26     40.10 o 
  -7   1   4     5264.22     5048.76     50.87 o 
  -6   1   4      348.11      309.54     46.03 o 
  -5   1   4     7384.75     6688.31    124.55 o 
  -4   1   4      229.34      225.58     40.39 o 
  -3   1   4     1520.38     1646.67     50.32 o 
  -2   1   4      914.76      956.86     49.89 o 
  -1   1   4      112.54      103.55     53.73 o 
   0   1   4     1012.07     1089.07     66.72 o 
   1   1   4     7052.07     7566.08    149.71 o 
   2   1   4      427.97      573.51     71.04 o 
   3   1   4     4595.65     4417.08    101.71 o 
   4   1   4     7265.44     7197.77    169.34 o 
   5   1   4    15493.11    13686.52    281.65 o 
   6   1   4      274.97      379.06     41.63 o 
   7   1   4     1959.85     1926.99     44.70 o 
   8   1   4     8327.56     7901.02     61.14 o 
   9   1   4     7956.34     7543.93     87.77 o 
  10   1   4      414.79      452.76     41.77 o 
  11   1   4     4679.06     4710.53     55.07 o 
  12   1   4      895.65     1214.11     50.56 o 
  13   1   4     3737.24     3759.09     49.66 o 
  14   1   4       10.73       22.81     44.65 o 
  15   1   4      506.11      458.81     40.50 o 
  16   1   4       16.01      134.62     42.32 o 
 -16   2   4        4.13       55.79     41.85 o 
 -15   2   4     2781.15     2719.03     70.16 o 
 -14   2   4        1.11       76.60     36.95 o 
 -13   2   4     1125.16     1244.61     43.50 o 
 -12   2   4        9.63       64.05     42.28 o 
 -11   2   4    20571.42    20888.13    209.26 o 
 -10   2   4      148.99      147.42     43.05 o 
  -9   2   4      247.84      307.14     38.81 o 
  -8   2   4      164.72      197.46     38.01 o 
  -7   2   4    24030.44    20577.69    160.68 o 
  -6   2   4      592.55      531.33     43.72 o 
  -5   2   4    22515.25    20814.49    534.11 o 
  -4   2   4       24.53       39.63     44.36 o 
  -3   2   4     2252.01     2136.81     66.18 o 
  -2   2   4     2634.28     2421.40     51.29 o 
  -1   2   4      129.67      173.50     48.31 o 
   0   2   4     1108.55     1239.82     63.44 o 
   1   2   4    11507.81    12802.36    101.18 o 
   2   2   4     6077.14     5807.53    100.50 o 
   3   2   4    11145.27    10301.76    371.93 o 
   4   2   4      128.96      226.20     53.45 o 
   5   2   4    39950.54    35435.30   1011.50 o 
   6   2   4      786.16      751.77     49.43 o 
   7   2   4      976.86      896.73     42.08 o 
   8   2   4       79.37      109.03     41.17 o 
   9   2   4    28643.22    27430.81    407.09 o 
  10   2   4      789.69      779.65     64.80 o 
  11   2   4     5547.61     5136.18     91.97 o 
  12   2   4       34.39       70.92     41.40 o 
  13   2   4    12165.07    12509.48    122.25 o 
  14   2   4      213.23      355.82     46.49 o 
  15   2   4       15.60       29.71     42.09 o 
  16   2   4       16.23       26.53     40.83 o 
 -16   3   4       34.69       97.26     47.54 o 
 -15   3   4      679.99      736.81     41.60 o 
 -14   3   4     1089.87     1134.47     47.26 o 
 -13   3   4       38.16       94.62     39.46 o 
 -12   3   4      436.78      376.17     44.89 o 
 -11   3   4     6176.22     6141.75     81.97 o 
 -10   3   4     7606.06     7363.20    166.39 o 
  -9   3   4     3322.44     3053.02     51.87 o 
  -8   3   4       72.92      131.64     41.99 o 
  -7   3   4    10041.27     8634.15    252.06 o 
  -6   3   4    16849.23    16320.95    411.60 o 
  -5   3   4      247.94      317.49     42.75 o 
  -4   3   4      487.11      726.81    142.91 o 
  -3   3   4     3338.69     2577.63     52.77 o 
  -2   3   4    64888.59    65563.72    589.97 o 
  -1   3   4    42662.90    45341.95    461.16 o 
   0   3   4     6409.42     6584.00    111.10 o 
   1   3   4    13511.93    13914.36    165.75 o 
   2   3   4    25796.95    25792.83    161.47 o 
   3   3   4    28837.58    30159.35    285.03 o 
   4   3   4      138.96      230.27     49.09 o 
   5   3   4    17159.57    16231.85    403.80 o 
   6   3   4    10684.80     9801.42    257.88 o 
   7   3   4    10956.84    10402.22    242.43 o 
   8   3   4       15.26       87.45     43.11 o 
   9   3   4    13441.70    13177.42    337.20 o 
  10   3   4      406.84      472.09     42.05 o 
  11   3   4      199.30      161.48     43.18 o 
  12   3   4       29.92       45.58     41.19 o 
  13   3   4     7424.20     7976.63     76.40 o 
  14   3   4      243.32      371.50     60.21 o 
  15   3   4      767.82      687.73     45.47 o 
  16   3   4       11.58       18.12     57.76 o 
 -16   4   4        1.64      -19.23     41.02 o 
 -15   4   4      113.84       62.06     73.54 o 
 -14   4   4       13.52       81.96     37.90 o 
 -13   4   4       36.46       71.95     37.52 o 
 -12   4   4        3.41       -5.00     39.54 o 
 -11   4   4     1000.17     1036.67     56.77 o 
 -10   4   4      300.35      482.71     42.46 o 
  -9   4   4      762.98      764.11     47.00 o 
  -8   4   4     1921.24     1617.26     54.35 o 
  -7   4   4     1706.47     1708.44     47.30 o 
  -6   4   4       76.13      410.34     42.61 o 
  -5   4   4     1188.54     1191.16     40.52 o 
  -4   4   4     1516.38     1412.07     44.54 o 
  -3   4   4     1608.14     1758.82    116.81 o 
  -2   4   4    16439.20    17300.81    192.09 o 
  -1   4   4      766.54      917.62     50.80 o 
   0   4   4    14673.48    14612.67    277.88 o 
   1   4   4      106.36      191.86     52.99 o 
   2   4   4    11701.44    12218.30    173.91 o 
   3   4   4        9.33       63.37     46.19 o 
   4   4   4      735.45      745.70     47.62 o 
   5   4   4      988.20     1069.09     49.76 o 
   6   4   4     6170.52     5529.75    128.17 o 
   7   4   4       13.93       59.61     41.40 o 
   8   4   4      521.55      432.94     46.92 o 
   9   4   4     1420.04     1395.66     44.26 o 
  10   4   4       78.77       80.14     42.01 o 
  11   4   4        3.29      -29.01     44.99 o 
  12   4   4      198.94      267.37     39.88 o 
  13   4   4      112.55      143.03     40.15 o 
  14   4   4      221.47      358.15     50.69 o 
  15   4   4        0.21       21.20     42.04 o 
  16   4   4      360.23      278.22     43.16 o 
 -16   5   4      380.61      268.67     43.56 o 
 -15   5   4      613.46      570.59     62.11 o 
 -14   5   4      654.25      518.96     42.10 o 
 -13   5   4      166.11      213.80     37.25 o 
 -12   5   4     2700.41     2813.31     61.29 o 
 -11   5   4     4224.60     4274.39    105.71 o 
 -10   5   4     1312.14     1324.88     40.20 o 
  -9   5   4     1217.45     1205.27     44.01 o 
  -8   5   4    13577.61    13869.25    239.45 o 
  -7   5   4    11592.33    11608.42    198.85 o 
  -6   5   4     2837.50     2667.33     50.89 o 
  -5   5   4     5353.58     5683.07    142.92 o 
  -4   5   4    17652.81    17401.29    229.54 o 
  -3   5   4    12371.82    11648.84     94.73 o 
  -2   5   4      113.13      157.99     46.43 o 
  -1   5   4     2189.75     1848.33     47.48 o 
   0   5   4    38497.93    37739.68    404.18 o 
   1   5   4     6565.74     6459.37     71.87 o 
   2   5   4      226.55      245.93     44.53 o 
   3   5   4    10167.16     9887.83    168.43 o 
   4   5   4    27891.13    29351.07    373.17 o 
   5   5   4     3703.91     3784.98     50.43 o 
   6   5   4       61.25      105.71     44.32 o 
   7   5   4     2423.09     2247.81     49.45 o 
   8   5   4     9206.48     8931.41    122.95 o 
   9   5   4     3005.69     2706.85     59.21 o 
  10   5   4      283.95      351.32     38.37 o 
  11   5   4     1441.94     1397.22     46.33 o 
  12   5   4     3279.68     2918.76     58.47 o 
  13   5   4      810.45      729.46     51.57 o 
  14   5   4       82.00       68.06     45.20 o 
  15   5   4      416.76      378.15     45.21 o 
  16   5   4     1091.33      797.02     63.51 o 
 -15   6   4      117.35       69.67     48.53 o 
 -14   6   4       20.82       82.62     46.78 o 
 -13   6   4      155.66      114.51     46.77 o 
 -12   6   4      906.68      875.99     43.01 o 
 -11   6   4      416.16      436.28     37.73 o 
 -10   6   4      164.75      179.01     38.24 o 
  -9   6   4     2938.94     2913.62     53.78 o 
  -8   6   4     2719.44     2740.32     61.89 o 
  -7   6   4     2356.47     2274.53     69.30 o 
  -6   6   4       11.62       50.62     38.15 o 
  -5   6   4      933.20      904.58     41.56 o 
  -4   6   4     6520.95     6606.99     89.57 o 
  -3   6   4      432.14      400.83     55.50 o 
  -2   6   4      424.22      527.40     48.24 o 
  -1   6   4    32569.59    37255.77    369.98 o 
   0   6   4     7797.65     7911.51    115.23 o 
   1   6   4      528.76      741.01     47.07 o 
   2   6   4     1732.58     1792.33     54.14 o 
   3   6   4     2812.87     3582.19     57.03 o 
   4   6   4     5312.09     5350.88     94.17 o 
   5   6   4     1467.36     1544.67     52.69 o 
   6   6   4      402.29      346.57     41.92 o 
   7   6   4     5890.01     5948.80     55.22 o 
   8   6   4      416.24      514.73     44.98 o 
   9   6   4      297.62      386.45     44.28 o 
  10   6   4      381.01      324.14     43.53 o 
  11   6   4      139.95       88.51     43.09 o 
  12   6   4      332.30      313.05     46.39 o 
  13   6   4      652.56      671.89     56.35 o 
  14   6   4      199.54      144.16     40.99 o 
  15   6   4      443.07      398.80     43.66 o 
 -15   7   4        8.01       52.75     53.74 o 
 -14   7   4       75.98      133.16     40.31 o 
 -13   7   4      162.98      272.53     38.00 o 
 -12   7   4      331.76      424.52     38.38 o 
 -11   7   4      212.45      343.63     42.39 o 
 -10   7   4      464.79      533.79     37.53 o 
  -9   7   4     7163.88     7466.54    151.39 o 
  -8   7   4      737.93      889.49     41.41 o 
  -7   7   4       25.05       94.83     39.47 o 
  -6   7   4     2433.26     2188.80     47.88 o 
  -5   7   4     5460.99     5559.86    165.00 o 
  -4   7   4     4472.85     4629.21    126.93 o 
  -3   7   4      768.07      909.25     48.20 o 
  -2   7   4    11828.36    11296.59    102.84 o 
  -1   7   4    44306.82    44526.26    305.58 o 
   0   7   4     5889.63     5970.31     62.60 o 
   1   7   4       45.45       78.96     45.11 o 
   2   7   4    20108.52    19994.15    308.58 o 
   3   7   4    18021.41    17365.54    327.52 o 
   4   7   4     3926.12     3568.61     86.24 o 
   5   7   4      757.63      692.40     44.50 o 
   6   7   4     3811.67     4023.28     86.38 o 
   7   7   4    12806.27    12436.76    181.12 o 
   8   7   4      845.66      773.52     41.03 o 
   9   7   4      408.21      341.29     41.67 o 
  10   7   4     1172.80     1157.40     46.88 o 
  11   7   4     1653.26     1673.07     53.34 o 
  12   7   4      524.20      424.01     46.97 o 
  13   7   4     1407.75     1199.61     60.21 o 
  14   7   4      151.00      231.17     46.12 o 
  15   7   4     1446.44     1212.32     60.47 o 
 -14   8   4       74.55      125.56     44.55 o 
 -13   8   4      146.54      161.81     44.37 o 
 -12   8   4     1567.97     1849.90     95.52 o 
 -11   8   4      857.85      934.50     49.52 o 
 -10   8   4        0.48      105.31     49.51 o 
  -9   8   4     1374.24     1387.06     52.43 o 
  -8   8   4     5763.06     6154.24     69.63 o 
  -7   8   4      748.52      885.28     45.03 o 
  -6   8   4       38.80       54.46     44.02 o 
  -5   8   4        5.04       61.08     47.69 o 
  -4   8   4     8300.16     8698.68    109.70 o 
  -3   8   4       13.83       51.13     44.53 o 
  -2   8   4     1220.96     1296.64     46.26 o 
  -1   8   4      823.62      879.13     45.91 o 
   0   8   4    19214.30    19450.54    295.96 o 
   1   8   4        7.75       62.07     46.34 o 
   2   8   4     2189.33     2014.85     54.91 o 
   3   8   4     3285.72     3128.79    103.16 o 
   4   8   4    18601.12    18006.55    256.47 o 
   5   8   4     2427.49     2694.47     68.35 o 
   6   8   4      492.56      439.08     45.29 o 
   7   8   4     2813.69     2982.07     90.89 o 
   8   8   4     8226.80     8249.00    167.68 o 
   9   8   4     1180.37     1142.28     46.02 o 
  10   8   4        7.65       60.66     43.03 o 
  11   8   4      518.86      574.38     47.67 o 
  12   8   4     2717.41     2610.54     66.13 o 
  13   8   4      550.26      524.63     44.38 o 
  14   8   4        5.09       -0.25     40.84 o 
 -14   9   4      272.71      216.67     45.86 o 
 -13   9   4       41.02       29.49     70.05 o 
 -12   9   4     1330.88     1465.52     71.56 o 
 -11   9   4      256.28      209.03     39.88 o 
 -10   9   4      172.63      215.89     39.15 o 
  -9   9   4       58.32      150.58     44.16 o 
  -8   9   4     8607.48     8807.79    263.70 o 
  -7   9   4     1238.08     1146.41     51.82 o 
  -6   9   4      470.53      527.00     78.89 o 
  -5   9   4      995.12     1097.77     44.35 o 
  -4   9   4    10262.25    10667.79    139.31 o 
  -3   9   4     1574.55     1736.14     48.23 o 
  -2   9   4        5.82      100.69     46.41 o 
  -1   9   4      452.95      513.83     44.99 o 
   0   9   4    19107.59    19386.01    225.60 o 
   1   9   4     4702.53     4842.29     60.62 o 
   2   9   4       83.16      138.63     50.32 o 
   3   9   4       40.52      101.85     49.51 o 
   4   9   4     9712.25     9928.55    252.24 o 
   5   9   4      124.63      156.86     48.97 o 
   6   9   4       38.58        1.45     46.01 o 
   7   9   4      557.24      664.26     49.03 o 
   8   9   4     2140.43     2100.80     76.96 o 
   9   9   4       55.99      109.02     48.11 o 
  10   9   4      146.49      253.25     46.23 o 
  11   9   4       13.47       96.99     45.52 o 
  12   9   4     1163.88     1098.94     45.47 o 
  13   9   4       28.55      130.97     48.46 o 
  14   9   4        5.94        2.98     42.03 o 
 -13  10   4      239.63      181.91     43.73 o 
 -12  10   4        6.87       12.67     39.33 o 
 -11  10   4      190.18       96.18     41.41 o 
 -10  10   4       10.62       99.21     42.15 o 
  -9  10   4      633.79      761.44     52.52 o 
  -8  10   4      350.57      422.67     50.16 o 
  -7  10   4     1723.50     1561.64     60.03 o 
  -6  10   4       94.95      142.95     44.10 o 
  -5  10   4      330.79      419.66     45.22 o 
  -4  10   4      449.02      549.45     43.33 o 
  -3  10   4      919.65      839.90     45.51 o 
  -2  10   4        4.80       63.23     47.60 o 
  -1  10   4     5318.75     5570.84     98.24 o 
   0  10   4      254.37      339.04     47.14 o 
   1  10   4     3607.94     3721.30     92.75 o 
   2  10   4       19.98       82.52     47.01 o 
   3  10   4      386.39      555.92     50.42 o 
   4  10   4      405.15      420.20     48.62 o 
   5  10   4       81.99      101.84     49.82 o 
   6  10   4       40.66      115.88     46.87 o 
   7  10   4     2828.74     3023.92     54.22 o 
   8  10   4     1648.04     1720.51     51.70 o 
   9  10   4      232.64      374.42     44.49 o 
  10  10   4        1.09        2.23     43.06 o 
  11  10   4      282.73      289.73     41.85 o 
  12  10   4       65.51      101.49     47.88 o 
  13  10   4        3.87       68.06     47.02 o 
 -12  11   4      140.45      123.05     48.21 o 
 -11  11   4     1040.05     1007.81     80.47 o 
 -10  11   4      383.87      330.25     45.58 o 
  -9  11   4     1844.77     1822.62     57.81 o 
  -8  11   4      347.25      350.95     46.53 o 
  -7  11   4      764.53      805.97     47.93 o 
  -6  11   4     1503.59     1457.48     51.81 o 
  -5  11   4      368.22      397.65     54.50 o 
  -4  11   4      323.14      421.91     48.99 o 
  -3  11   4      811.23      909.84     47.06 o 
  -2  11   4     1041.71     1104.28     49.04 o 
  -1  11   4     5968.77     5864.45     57.40 o 
   0  11   4     1543.74     1530.51     53.00 o 
   1  11   4      285.03      353.71     43.63 o 
   2  11   4     1031.42     1169.25     42.84 o 
   3  11   4     1083.15     1075.19     54.42 o 
   4  11   4     1770.25     1622.10     74.33 o 
   5  11   4     3067.26     2914.13     53.84 o 
   6  11   4      336.96      470.33     58.10 o 
   7  11   4     2049.86     2124.97    118.35 o 
   8  11   4     1497.28     1601.01    100.60 o 
   9  11   4      717.44      578.34     44.38 o 
  10  11   4       16.57       87.73     46.89 o 
  11  11   4      297.23      262.81     44.89 o 
  12  11   4      189.85      144.27     41.78 o 
 -11  12   4     1300.75     1016.56     61.00 o 
 -10  12   4       66.11      116.46     47.28 o 
  -9  12   4      263.52      293.10     48.69 o 
  -8  12   4        9.28       51.19     56.95 o 
  -7  12   4     1799.04     1529.89     74.16 o 
  -6  12   4      314.52      380.31     80.01 o 
  -5  12   4       15.78      122.18     48.02 o 
  -4  12   4        0.51       61.21     43.91 o 
  -3  12   4     1298.11     1215.61     48.22 o 
  -2  12   4       46.72       94.97     44.70 o 
  -1  12   4      121.59      215.34     42.83 o 
   0  12   4       29.78       58.02     44.54 o 
   1  12   4     1586.11     1622.38     52.22 o 
   2  12   4      194.19      314.23     44.98 o 
   3  12   4      355.07      441.61     53.46 o 
   4  12   4        0.48       28.16     45.15 o 
   5  12   4     3862.41     3648.49    113.84 o 
   6  12   4      121.15      111.05     48.11 o 
   7  12   4      306.14      336.51     48.28 o 
   8  12   4        9.64        8.85     48.69 o 
   9  12   4     1632.94     1471.55     51.97 o 
  10  12   4      135.39      168.24     44.05 o 
  11  12   4      161.39      179.70     48.83 o 
 -10  13   4        0.19       87.32     48.11 o 
  -9  13   4       16.14       86.26     48.82 o 
  -8  13   4      774.98      753.80     48.42 o 
  -7  13   4      206.33      313.19     49.13 o 
  -6  13   4        7.63       88.59     49.98 o 
  -5  13   4       52.97      137.44     48.63 o 
  -4  13   4      790.10      870.98     44.41 o 
  -3  13   4      286.21      404.45     56.02 o 
  -2  13   4        0.41      113.01     48.16 o 
  -1  13   4        1.63       77.03     45.21 o 
   0  13   4     1888.42     1889.00     52.49 o 
   1  13   4       67.38      161.72     59.62 o 
   2  13   4      249.11      284.32     46.72 o 
   3  13   4      199.80      288.23     43.83 o 
   4  13   4     1032.68     1103.17     49.94 o 
   5  13   4      399.53      445.81     52.86 o 
   6  13   4       78.30       10.42     51.09 o 
   7  13   4      120.20      142.85     46.63 o 
   8  13   4       84.70      241.37     46.85 o 
   9  13   4      250.40      292.77     47.00 o 
  10  13   4      260.86      253.72     48.68 o 
  -9  14   4       10.99       29.25     49.04 o 
  -8  14   4       82.98       78.63     45.72 o 
  -7  14   4       75.10       45.10     49.53 o 
  -6  14   4        5.51        8.52     44.91 o 
  -5  14   4       26.72       48.88     42.32 o 
  -4  14   4       17.81       65.88     45.22 o 
  -3  14   4       30.07      127.69     46.09 o 
  -2  14   4       24.44       39.39     46.28 o 
  -1  14   4       17.38       39.88     44.33 o 
   0  14   4      157.97      179.76     54.96 o 
   1  14   4      215.42      168.68     50.73 o 
   2  14   4       27.04       41.31     42.08 o 
   3  14   4      396.98      413.79     48.80 o 
   4  14   4       52.78      149.39     45.07 o 
   5  14   4       27.14       39.59     49.93 o 
   6  14   4        0.54       25.97     48.89 o 
   7  14   4       25.33       79.21     52.01 o 
   8  14   4        1.57       94.79     47.72 o 
   9  14   4       33.27      130.05     52.37 o 
  -7  15   4       15.24       38.92     45.08 o 
  -6  15   4      154.35       89.42     44.96 o 
  -5  15   4       59.52       81.97     46.85 o 
  -4  15   4       74.06      119.86     45.32 o 
  -3  15   4      361.94      375.47     47.39 o 
  -2  15   4       79.29      161.50     47.08 o 
  -1  15   4      228.13      259.52     48.67 o 
   0  15   4      243.72      256.76     50.90 o 
   1  15   4        5.84       50.20     46.40 o 
   2  15   4      144.61      251.81     55.59 o 
   3  15   4      175.89      116.18     45.26 o 
   4  15   4      215.63      155.30     48.58 o 
   5  15   4      519.59      386.28     47.43 o 
   6  15   4       34.16       77.43     50.88 o 
   7  15   4        1.29       97.28     47.24 o 
  -4  16   4      152.55      155.37     46.48 o 
  -3  16   4      145.68       77.53     48.78 o 
  -2  16   4        6.74       69.70     45.45 o 
  -1  16   4      217.58      119.22     55.36 o 
   0  16   4      456.17      493.69     45.88 o 
   1  16   4       54.49       31.81     46.26 o 
   2  16   4       66.88       93.65     52.65 o 
   3  16   4       18.41       19.81     47.13 o 
   4  16   4      324.38      376.61     48.75 o 
 -16   1   5      128.56      122.94     46.95 o 
 -15   1   5     1623.10     1676.56     80.61 o 
 -14   1   5      188.53      327.25     35.50 o 
 -13   1   5      140.52      218.55     39.28 o 
 -12   1   5      471.04      571.42     42.65 o 
 -11   1   5    10576.43    11634.78    136.75 o 
 -10   1   5     5638.85     5578.04     49.93 o 
  -9   1   5       13.11       52.69     42.27 o 
  -8   1   5      425.83      400.77     39.23 o 
  -7   1   5     9008.08     7971.09     59.70 o 
  -6   1   5     4404.20     4056.30    109.83 o 
  -5   1   5      904.56      858.63     41.48 o 
  -4   1   5      699.04      705.86     44.29 o 
  -3   1   5      379.89      561.32     43.25 o 
  -2   1   5    34087.45    33146.39    843.01 o 
  -1   1   5      150.69      179.51     50.19 o 
   0   1   5       71.82      137.88     52.89 o 
   1   1   5     2866.48     3533.85     68.07 o 
   2   1   5    22445.72    23717.42    406.26 o 
   3   1   5     1350.72     1303.29     63.91 o 
   4   1   5     1019.37      983.23     54.70 o 
   5   1   5    18201.17    17269.48    295.86 o 
   6   1   5    12051.19    10518.80    150.93 o 
   7   1   5       47.76       90.73     47.89 o 
   8   1   5       24.91       80.75     40.37 o 
   9   1   5     9078.40     9213.48     64.15 o 
  10   1   5     1854.47     2060.27     46.19 o 
  11   1   5      644.33      717.51     42.44 o 
  12   1   5      130.14      139.12     42.71 o 
  13   1   5     3767.84     4363.20     82.72 o 
  14   1   5     2757.44     3204.60    174.93 o 
  15   1   5       71.96       78.87     42.30 o 
  16   1   5       28.80        7.02     45.44 o 
 -16   2   5       37.93       87.43     44.00 o 
 -15   2   5      287.40      283.99     41.74 o 
 -14   2   5      981.73     1089.89     52.12 o 
 -13   2   5     1867.57     1951.75     74.29 o 
 -12   2   5      228.98      264.03     73.44 o 
 -11   2   5     1107.06     1244.69     44.65 o 
 -10   2   5     2059.22     1960.51     47.24 o 
  -9   2   5     4169.04     4050.98    105.25 o 
  -8   2   5     1767.36     1433.29     49.36 o 
  -7   2   5       11.77       96.41     36.65 o 
  -6   2   5     5024.68     4441.66    102.31 o 
  -5   2   5    18092.39    16610.78    446.49 o 
  -4   2   5      915.58      669.48     44.01 o 
  -3   2   5     6324.07     6147.41    139.45 o 
  -2   2   5     2190.70     2577.63     53.46 o 
  -1   2   5      653.10      594.03     49.67 o 
   0   2   5     2087.16     1876.69     63.63 o 
   1   2   5     2553.37     2481.97     68.67 o 
   2   2   5     1715.58     1799.22     75.94 o 
   3   2   5    15981.40    14592.41    640.42 o 
   4   2   5     6552.86     6549.92    208.71 o 
   5   2   5      626.65      636.34     46.55 o 
   6   2   5      738.11      715.93     45.77 o 
   7   2   5     1163.75     1069.57     45.76 o 
   8   2   5     5181.13     5163.39    144.97 o 
   9   2   5      921.93      867.59     44.57 o 
  10   2   5      773.95      720.99     41.99 o 
  11   2   5     2739.95     2495.63     81.48 o 
  12   2   5     2127.83     2304.26     49.28 o 
  13   2   5      414.95      494.97     46.54 o 
  14   2   5       96.19      138.55     44.42 o 
  15   2   5      101.17       94.17     53.86 o 
  16   2   5      587.11      548.56     41.90 o 
 -16   3   5      516.02      726.68     55.90 o 
 -15   3   5       53.74      104.69     43.04 o 
 -14   3   5     2180.77     2375.91    103.71 o 
 -13   3   5      279.59      417.80     37.63 o 
 -12   3   5     1621.77     1568.86     58.14 o 
 -11   3   5      246.21      314.55     42.71 o 
 -10   3   5    19576.24    19066.83    270.79 o 
  -9   3   5      958.06     1047.19     39.50 o 
  -8   3   5     4905.82     4498.97    130.76 o 
  -7   3   5        4.41       29.93     36.16 o 
  -6   3   5    29875.75    27212.41    539.95 o 
  -5   3   5     5822.13     5391.06    122.65 o 
  -4   3   5     2547.95     2698.78     63.68 o 
  -3   3   5      518.20      582.81     49.68 o 
  -2   3   5    92548.39    96428.12   1854.69 o 
  -1   3   5     4973.00     5314.60     64.32 o 
   0   3   5    58785.61    58146.53    750.14 o 
   1   3   5      105.15      123.21     50.31 o 
   2   3   5    68161.61    69054.61    386.06 o 
   3   3   5     4713.79     4691.44     60.88 o 
   4   3   5    22772.19    22023.14    698.82 o 
   5   3   5      374.74      358.61     49.22 o 
   6   3   5    23081.40    19979.08    403.30 o 
   7   3   5      339.97      554.41     45.48 o 
   8   3   5    10723.23     9927.01    221.27 o 
   9   3   5       48.37       85.50     39.50 o 
  10   3   5     3540.97     3334.21     80.81 o 
  11   3   5     1639.28     1532.76     60.36 o 
  12   3   5      553.40      566.72     44.70 o 
  13   3   5      188.47      178.98     40.18 o 
  14   3   5     4392.54     4950.34    180.63 o 
  15   3   5       41.77       39.64     49.96 o 
  16   3   5      170.92      196.17     45.19 o 
 -16   4   5      449.07      519.27     42.22 o 
 -15   4   5        4.75       37.10     57.93 o 
 -14   4   5      849.24      976.76     42.83 o 
 -13   4   5      637.17      722.98     36.56 o 
 -12   4   5     1992.21     2141.29     61.27 o 
 -11   4   5      649.81      695.55     43.39 o 
 -10   4   5     9468.33     9308.82    157.55 o 
  -9   4   5     4064.07     3843.05     99.05 o 
  -8   4   5     5764.61     5924.27    113.75 o 
  -7   4   5     1022.55     1191.28     37.52 o 
  -6   4   5    11229.59    10088.90    220.53 o 
  -5   4   5    12359.71    11667.63    231.95 o 
  -4   4   5     6796.48     7045.95    152.10 o 
  -3   4   5     7337.29     7448.41     97.02 o 
  -2   4   5    37743.49    37668.32    269.32 o 
  -1   4   5    36263.52    37013.38    432.72 o 
   0   4   5    69940.80    69047.73   1185.33 o 
   1   4   5     6473.23     6467.25    105.48 o 
   2   4   5    48254.41    47179.41    322.54 o 
   3   4   5    25772.93    25576.67    228.42 o 
   4   4   5     7953.21     7403.50     73.55 o 
   5   4   5     6312.49     6069.10     96.57 o 
   6   4   5    25863.23    23686.04    508.77 o 
   7   4   5     9707.96     8632.75    272.34 o 
   8   4   5     5962.65     5546.36    101.58 o 
   9   4   5     1902.62     2017.28     71.84 o 
  10   4   5     4482.52     4458.04     76.85 o 
  11   4   5     2206.61     2089.13     46.55 o 
  12   4   5       16.08       52.56     41.85 o 
  13   4   5      187.33      207.86     45.65 o 
  14   4   5     4016.29     4357.74    164.67 o 
  15   4   5      464.72      422.38     44.75 o 
  16   4   5       30.10      110.64     40.66 o 
 -16   5   5        3.40        6.24     41.71 o 
 -15   5   5      224.24      133.06     40.61 o 
 -14   5   5      497.45      476.22     40.04 o 
 -13   5   5      162.62      358.55     47.91 o 
 -12   5   5      371.08      528.75     37.93 o 
 -11   5   5     4002.22     4257.37    126.97 o 
 -10   5   5     1499.58     1512.31     40.07 o 
  -9   5   5      465.98      507.13     38.71 o 
  -8   5   5     1497.35     1573.20     40.97 o 
  -7   5   5      793.62      753.11     38.33 o 
  -6   5   5     3434.45     3216.01     60.78 o 
  -5   5   5      436.97      341.55     38.87 o 
  -4   5   5     1990.01     1822.78     47.37 o 
  -3   5   5     6172.19     6270.57     56.18 o 
  -2   5   5     2050.80     1935.74     59.00 o 
  -1   5   5      872.20     1254.55     46.57 o 
   0   5   5    13297.05    12361.00    139.21 o 
   1   5   5     1651.87     1589.53     51.51 o 
   2   5   5     3291.78     3028.83     70.15 o 
   3   5   5      424.09      287.56     50.35 o 
   4   5   5     3976.38     3684.84     55.47 o 
   5   5   5    13347.00    13450.04    123.81 o 
   6   5   5     1933.45     1951.44     45.78 o 
   7   5   5      303.17      354.89     45.70 o 
   8   5   5     5628.98     5126.72    124.44 o 
   9   5   5     4706.72     5229.34    214.21 o 
  10   5   5     1228.81     1222.58     73.68 o 
  11   5   5      385.98      386.28     51.54 o 
  12   5   5     1292.52     1167.58     43.41 o 
  13   5   5     3836.70     3613.54     80.19 o 
  14   5   5      208.40      284.99     42.36 o 
  15   5   5      110.14      127.23     41.28 o 
  16   5   5      501.96      342.72     58.57 o 
 -15   6   5      606.73      449.73     46.24 o 
 -14   6   5      656.60      593.72     64.09 o 
 -13   6   5      339.46      319.69     45.86 o 
 -12   6   5       79.50      131.05     39.54 o 
 -11   6   5     5820.93     5521.19    115.13 o 
 -10   6   5     1771.67     1735.34     56.50 o 
  -9   6   5     1526.01     1502.75     43.77 o 
  -8   6   5      827.47      929.34     40.13 o 
  -7   6   5     4825.53     4294.19    133.81 o 
  -6   6   5     3428.95     3260.65    100.61 o 
  -5   6   5     3665.51     3825.11     58.55 o 
  -4   6   5     3960.05     3885.73     82.41 o 
  -3   6   5    18039.18    18936.85    318.31 o 
  -2   6   5      658.14      402.31     47.23 o 
  -1   6   5      833.63      889.14     43.04 o 
   0   6   5     2441.01     2430.13     49.05 o 
   1   6   5     8457.50     9137.71    146.31 o 
   2   6   5      685.98      589.40     52.76 o 
   3   6   5     2827.48     2707.57     53.54 o 
   4   6   5     5212.28     4953.05     97.74 o 
   5   6   5    17426.99    17841.11    221.67 o 
   6   6   5      128.25      164.55     41.89 o 
   7   6   5      600.61      563.62     39.95 o 
   8   6   5     1579.32     1250.63     42.24 o 
   9   6   5     4145.55     4520.67    151.09 o 
  10   6   5      755.77      713.57     43.06 o 
  11   6   5      692.90      832.32     54.39 o 
  12   6   5     1510.11     1176.43     48.95 o 
  13   6   5     4639.53     4403.27    159.01 o 
  14   6   5       41.33       41.11     40.88 o 
  15   6   5        2.56       76.24     41.29 o 
 -15   7   5       66.51      132.17     43.51 o 
 -14   7   5      189.77      211.73     44.12 o 
 -13   7   5        6.21        0.33     39.45 o 
 -12   7   5      224.91      174.57     46.17 o 
 -11   7   5      573.92      545.28     37.29 o 
 -10   7   5     2297.96     2647.43     76.95 o 
  -9   7   5       14.46       73.40     38.09 o 
  -8   7   5      726.93      684.58     44.07 o 
  -7   7   5      335.73      284.65     39.24 o 
  -6   7   5       74.25       90.14     41.78 o 
  -5   7   5      685.84      842.09     46.59 o 
  -4   7   5      513.54      640.82     49.97 o 
  -3   7   5      395.56      363.22     48.33 o 
  -2   7   5      656.28      986.36     51.40 o 
  -1   7   5     1674.69     1552.06     49.67 o 
   0   7   5     7219.43     7149.50     96.87 o 
   1   7   5      458.91      487.10     46.74 o 
   2   7   5       19.43      142.54     53.58 o 
   3   7   5      664.22      918.79     48.79 o 
   4   7   5     3021.02     3184.48     55.89 o 
   5   7   5      503.72      581.94     47.24 o 
   6   7   5      815.00      864.90     47.89 o 
   7   7   5      695.02      684.04     53.15 o 
   8   7   5     1001.92     1104.49     44.64 o 
   9   7   5        1.37       54.25     42.93 o 
  10   7   5       54.26      127.84     44.03 o 
  11   7   5       61.73      107.80     38.61 o 
  12   7   5        3.16        0.61     40.56 o 
  13   7   5        8.03       84.18     43.76 o 
  14   7   5      184.06      131.83     44.17 o 
  15   7   5       28.71        5.45     42.15 o 
 -14   8   5       73.49      125.75     46.05 o 
 -13   8   5      830.72      836.78     56.64 o 
 -12   8   5      496.37      463.30     36.99 o 
 -11   8   5      170.35      173.07     37.32 o 
 -10   8   5     2408.00     2474.80     69.72 o 
  -9   8   5     4835.35     4719.89    119.29 o 
  -8   8   5     1742.58     1769.94     42.66 o 
  -7   8   5        0.77        5.10     42.28 o 
  -6   8   5      370.40      383.06     42.96 o 
  -5   8   5     5941.34     6066.05    123.50 o 
  -4   8   5     2062.91     2176.93     50.10 o 
  -3   8   5      195.32      176.49     46.19 o 
  -2   8   5      197.58      270.85     46.79 o 
  -1   8   5    13244.92    13464.50    174.45 o 
   0   8   5     2718.73     2595.04     53.78 o 
   1   8   5     2855.61     2711.35     51.18 o 
   2   8   5     1678.63     1842.23     56.92 o 
   3   8   5     6536.00     6582.80     89.18 o 
   4   8   5     7598.36     7421.28    181.83 o 
   5   8   5        4.18       62.74     44.40 o 
   6   8   5     2834.61     3161.52     58.87 o 
   7   8   5     6143.64     6014.37    120.87 o 
   8   8   5     1273.65     1233.99     54.35 o 
   9   8   5        7.26       10.03     44.78 o 
  10   8   5      213.11      313.57     43.81 o 
  11   8   5     2106.86     2188.94     55.62 o 
  12   8   5      533.87      455.84     42.60 o 
  13   8   5      111.97       81.89     41.96 o 
  14   8   5      956.46      856.26     43.94 o 
 -14   9   5      152.80      138.20     61.28 o 
 -13   9   5      538.92      515.77     46.09 o 
 -12   9   5       64.51      119.97     42.33 o 
 -11   9   5      274.16      227.11     38.33 o 
 -10   9   5     1188.38     1289.43     53.45 o 
  -9   9   5     2468.95     2368.74     48.23 o 
  -8   9   5       56.15      137.41     42.96 o 
  -7   9   5       43.14       87.21     38.44 o 
  -6   9   5     2949.55     3109.96     57.10 o 
  -5   9   5     3497.75     3430.42     51.49 o 
  -4   9   5     1015.09      977.68     47.60 o 
  -3   9   5       16.82       75.11     50.68 o 
  -2   9   5     4328.82     4294.15     55.87 o 
  -1   9   5     1161.09     1186.44     48.74 o 
   0   9   5       86.88      139.78     47.85 o 
   1   9   5      339.83      458.22     47.39 o 
   2   9   5     7197.34     6964.32    130.98 o 
   3   9   5     1453.37     1469.57     46.72 o 
   4   9   5     3212.61     3399.40     64.12 o 
   5   9   5      578.68      751.10     47.06 o 
   6   9   5     1530.01     1543.54     47.55 o 
   7   9   5       83.30      167.31     46.24 o 
   8   9   5      691.23      810.02     47.17 o 
   9   9   5       63.58      148.09     43.30 o 
  10   9   5      967.92      939.01     77.27 o 
  11   9   5      590.56      670.01     48.48 o 
  12   9   5      820.28      736.63     75.58 o 
  13   9   5       28.17       -6.56     42.35 o 
  14   9   5      801.78      555.35     42.30 o 
 -13  10   5      314.58      396.40     51.76 o 
 -12  10   5        6.27       86.37     38.42 o 
 -11  10   5      713.15      733.45     45.69 o 
 -10  10   5      531.14      525.01     48.72 o 
  -9  10   5      824.00      832.13     43.60 o 
  -8  10   5       13.26       64.95     59.67 o 
  -7  10   5      900.51     1093.58     46.59 o 
  -6  10   5      321.45      256.72     49.53 o 
  -5  10   5     1772.56     1969.68     47.97 o 
  -4  10   5      108.92       59.59     42.22 o 
  -3  10   5     1166.32     1304.99     58.77 o 
  -2  10   5      940.67      981.04     49.36 o 
  -1  10   5     1050.19     1305.01     46.14 o 
   0  10   5       85.92       91.86     47.00 o 
   1  10   5     2595.28     2681.11     48.43 o 
   2  10   5      210.44      292.34     46.36 o 
   3  10   5     1795.25     2230.13     49.31 o 
   4  10   5       38.37       30.28     45.75 o 
   5  10   5     3414.58     3385.89     78.28 o 
   6  10   5      237.77      210.94     48.42 o 
   7  10   5      840.24      985.98     51.54 o 
   8  10   5      392.45      336.87     45.45 o 
   9  10   5     1066.56     1024.52     47.90 o 
  10  10   5      272.76      392.27     44.08 o 
  11  10   5      597.55      646.00     42.33 o 
  12  10   5      201.52      144.60     57.69 o 
  13  10   5     1273.48     1043.17     69.91 o 
 -12  11   5      603.72      542.50     47.16 o 
 -11  11   5     2386.99     1909.67    140.03 o 
 -10  11   5      571.64      646.55     50.73 o 
  -9  11   5       69.97      146.97     49.66 o 
  -8  11   5     2155.60     2295.19     53.66 o 
  -7  11   5     2319.58     2448.44     64.87 o 
  -6  11   5     1619.46     1655.83     77.90 o 
  -5  11   5      164.44      163.82     47.34 o 
  -4  11   5     2380.76     2362.92    128.42 o 
  -3  11   5     1274.17     1410.04     48.17 o 
  -2  11   5     4288.00     4371.61     54.66 o 
  -1  11   5     1409.88     1321.62     46.85 o 
   0  11   5     8085.47     7989.83     68.97 o 
   1  11   5     2286.68     2640.02     48.29 o 
   2  11   5     1319.79     1416.63     45.93 o 
   3  11   5      304.63      262.08     50.18 o 
   4  11   5     1678.73     1805.15     56.82 o 
   5  11   5     3765.15     4006.88    106.68 o 
   6  11   5     1067.79     1146.25     55.17 o 
   7  11   5      731.86      759.98     50.34 o 
   8  11   5     1910.65     1922.16     79.14 o 
   9  11   5     1119.95     1205.04     47.28 o 
  10  11   5       30.39       98.99     63.26 o 
  11  11   5      106.48      177.17     44.47 o 
  12  11   5      200.69      208.97     45.85 o 
 -11  12   5       12.02       41.82     54.22 o 
 -10  12   5      154.78      166.41     45.28 o 
  -9  12   5        3.23       44.42     45.20 o 
  -8  12   5     1281.07     1211.36    132.12 o 
  -7  12   5        5.37       92.72     48.02 o 
  -6  12   5      111.66      177.82     48.77 o 
  -5  12   5        3.25       21.77     46.74 o 
  -4  12   5      706.79      718.08     47.49 o 
  -3  12   5       62.32      104.06     43.38 o 
  -2  12   5      154.29      212.12     45.74 o 
  -1  12   5      584.07      794.23     45.80 o 
   0  12   5     3168.42     3040.67     52.30 o 
   1  12   5      116.51      151.91     47.80 o 
   2  12   5      157.67      260.78     50.04 o 
   3  12   5       23.38      130.60     51.53 o 
   4  12   5      935.84     1041.51     50.28 o 
   5  12   5        0.18       52.85     48.48 o 
   6  12   5       87.37       94.41     51.45 o 
   7  12   5        4.77       98.97     56.65 o 
   8  12   5      717.12      760.14     49.81 o 
   9  12   5        9.22      130.45     49.15 o 
  10  12   5        2.01       94.20     45.85 o 
  11  12   5       19.55       38.44     47.40 o 
 -10  13   5      813.20      782.84     44.55 o 
  -9  13   5        8.56       68.80     43.41 o 
  -8  13   5     1072.22      945.03     51.82 o 
  -7  13   5       20.32       88.11     56.58 o 
  -6  13   5     1721.32     1671.01     73.96 o 
  -5  13   5       12.58      143.31     44.37 o 
  -4  13   5     1923.18     2054.10     47.10 o 
  -3  13   5        9.92      133.61     45.91 o 
  -2  13   5     3923.74     3738.79    100.18 o 
  -1  13   5        5.45       68.40     44.07 o 
   0  13   5     2714.18     3029.01     54.78 o 
   1  13   5      155.28      177.29     60.03 o 
   2  13   5     4170.44     4070.86     72.33 o 
   3  13   5       17.04       39.05     44.49 o 
   4  13   5     2419.29     2482.80     88.68 o 
   5  13   5       26.22       10.68     47.25 o 
   6  13   5     2238.89     1965.21    145.56 o 
   7  13   5      363.88      401.16     58.75 o 
   8  13   5     1048.79     1007.29     51.95 o 
   9  13   5        3.34       65.68     48.78 o 
  10  13   5      868.55      658.66     48.28 o 
  -9  14   5        3.01       36.68     45.40 o 
  -8  14   5        5.97       76.15     46.77 o 
  -7  14   5      839.26      677.74     56.63 o 
  -6  14   5       22.87       20.65     43.28 o 
  -5  14   5       77.78      148.13     45.16 o 
  -4  14   5       14.10       23.57     43.42 o 
  -3  14   5      510.02      536.79     43.45 o 
  -2  14   5        6.74       96.42     46.81 o 
  -1  14   5       14.95       67.75     46.78 o 
   0  14   5        0.08        0.44     46.63 o 
   1  14   5      951.48     1010.00     57.13 o 
   2  14   5      161.58      121.52     42.95 o 
   3  14   5      348.17      365.79     47.83 o 
   4  14   5        0.50       25.92     44.92 o 
   5  14   5     1126.64     1078.33     52.09 o 
   6  14   5        1.20       53.76     52.15 o 
   7  14   5        4.16       38.03     46.75 o 
   8  14   5       80.53       73.66     45.80 o 
   9  14   5      377.97      272.57     75.30 o 
  -7  15   5      411.18      335.97     43.74 o 
  -6  15   5       24.47      116.57     44.47 o 
  -5  15   5        0.09       31.24     42.50 o 
  -4  15   5       23.61      125.77     45.32 o 
  -3  15   5      329.77      421.24     47.88 o 
  -2  15   5        3.35       35.28     47.40 o 
  -1  15   5        8.33       57.10     47.15 o 
   0  15   5       52.95       96.40     53.16 o 
   1  15   5      433.50      556.07     48.39 o 
   2  15   5        3.38       56.63     48.68 o 
   3  15   5        8.90       40.27     44.56 o 
   4  15   5      127.50      139.22     46.38 o 
   5  15   5      859.90      675.91     62.64 o 
   6  15   5       19.55       37.57     51.84 o 
   7  15   5        0.09       14.81     50.99 o 
  -4  16   5       20.81       60.89     43.47 o 
  -3  16   5       61.81       84.37     48.78 o 
  -2  16   5      183.81      113.91     46.39 o 
  -1  16   5       66.25      199.38     57.41 o 
   0  16   5      228.57      270.93     49.45 o 
   1  16   5       97.89       67.75     46.78 o 
   2  16   5       77.80       85.25     48.12 o 
   3  16   5      123.07      140.45     44.73 o 
   4  16   5        5.21       36.77     48.80 o 
 -16   0   6       27.68      170.53     44.26 o 
 -15   0   6        0.27      -20.66     85.77 o 
 -14   0   6    11830.56    12053.61    521.72 o 
 -13   0   6       95.64      106.50     49.87 o 
 -12   0   6      207.41      115.70     74.41 o 
 -11   0   6        1.14       60.59     49.97 o 
 -10   0   6   127387.26   130520.80   3960.80 o 
  -9   0   6       92.27      114.97     49.50 o 
  -8   0   6      260.55      310.72     47.18 o 
  -7   0   6        1.97        8.68     51.73 o 
  -5   0   6     3466.30     3339.90     74.88 o 
  -4   0   6      248.96      204.82     58.92 o 
  -3   0   6      391.82      477.19     62.27 o 
  -1   0   6     2532.08     2847.34     89.10 o 
   0   0   6      207.09      215.30     75.26 o 
   1   0   6     2425.98     2479.44     79.23 o 
   3   0   6     8540.93     9600.89    132.60 o 
   4   0   6      769.80      893.80     82.71 o 
   5   0   6     1608.81     1491.65     78.06 o 
   7   0   6     3590.69     3717.96    130.33 o 
   8   0   6       28.06       81.70     91.99 o 
   9   0   6      167.98      213.63     60.00 o 
  10   0   6    31207.33    32723.05   1139.41 o 
  11   0   6     1341.12     1256.27    122.76 o 
  12   0   6      257.22      304.76     66.21 o 
  13   0   6      161.76      189.02     56.18 o 
  14   0   6    22243.48    23997.25   1594.25 o 
  15   0   6      275.14      180.64     68.68 o 
  16   0   6      127.49      -35.06     63.69 o 
 -16   1   6       62.89      125.92     51.66 o 
 -15   1   6      201.00      286.08     41.82 o 
 -14   1   6     1397.60     1747.09     62.15 o 
 -13   1   6     1171.15     1183.38     68.40 o 
 -12   1   6      331.78      378.16     36.56 o 
 -11   1   6     1271.06     1476.00     51.63 o 
 -10   1   6    19740.12    19929.46    500.14 o 
  -9   1   6     8740.31     8555.47    236.42 o 
  -8   1   6     1191.09     1108.24     44.73 o 
  -7   1   6       24.52       35.78     33.64 o 
  -6   1   6    16072.04    14660.17    337.67 o 
  -5   1   6    13448.98    13021.75    229.12 o 
  -4   1   6     3564.47     3342.06     57.23 o 
  -3   1   6     4886.60     4584.66     66.65 o 
  -2   1   6    71050.63    72059.58    838.68 o 
  -1   1   6    12114.75    11767.75    172.59 o 
   0   1   6     6050.07     5757.49     67.02 o 
   1   1   6     5798.44     5773.39     74.39 o 
   2   1   6    28938.60    30323.23    512.83 o 
   3   1   6    43916.73    45254.50    986.30 o 
   4   1   6     1770.21     1764.97     64.03 o 
   5   1   6      297.39      213.42     46.24 o 
   6   1   6    22423.55    20328.91    460.44 o 
   7   1   6     7506.05     7436.86    111.70 o 
   8   1   6      402.03      394.13     41.61 o 
   9   1   6      212.50      282.88     42.84 o 
  10   1   6     1547.53     1865.21     44.24 o 
  11   1   6     1433.00     1542.32     83.58 o 
  12   1   6        0.35       40.15     44.39 o 
  13   1   6       33.75       43.97     66.65 o 
  14   1   6     4650.13     5267.60     98.65 o 
  15   1   6      448.29      483.99     47.91 o 
  16   1   6        0.45       -1.91     43.28 o 
 -16   2   6       13.79       33.10     87.21 o 
 -15   2   6      486.24      487.34     44.65 o 
 -14   2   6        9.35       96.03     41.08 o 
 -13   2   6     2401.73     2410.54     47.47 o 
 -12   2   6       10.18      132.12     37.45 o 
 -11   2   6     2301.97     2471.11     59.44 o 
 -10   2   6        4.62      102.97     35.54 o 
  -9   2   6    27892.60    26770.23    599.87 o 
  -8   2   6      126.37       92.05     34.94 o 
  -7   2   6      426.00      611.62     38.28 o 
  -6   2   6        8.71       60.01     36.33 o 
  -5   2   6    50785.09    46952.99   1132.72 o 
  -4   2   6      346.01      274.59     40.38 o 
  -3   2   6     7799.45     7045.34    120.36 o 
  -2   2   6       31.26      155.64     42.45 o 
  -1   2   6    19098.60    15059.04    234.34 o 
   0   2   6     6306.93     5677.37     96.86 o 
   1   2   6     4147.10     4186.80     70.76 o 
   2   2   6      205.77      145.91     49.48 o 
   3   2   6   130894.57   134001.64    393.70 o 
   4   2   6     6544.86     5666.00    286.58 o 
   5   2   6     6746.78     6268.46    183.77 o 
   6   2   6      156.64      114.83     42.48 o 
   7   2   6    17292.08    16571.96    293.34 o 
   8   2   6     5156.66     4958.73     81.76 o 
   9   2   6     1416.34     1559.63     49.72 o 
  10   2   6      190.72      184.61     41.73 o 
  11   2   6     3809.42     3586.51     46.76 o 
  12   2   6     1659.70     1738.59     51.43 o 
  13   2   6     1589.39     1698.86     63.45 o 
  14   2   6      103.94       55.95     44.57 o 
  15   2   6     1888.16     1887.54     91.86 o 
  16   2   6      188.74      247.07     45.35 o 
 -16   3   6        2.30       55.06     39.43 o 
 -15   3   6       40.08      159.30     46.97 o 
 -14   3   6       96.16       77.34     41.62 o 
 -13   3   6       10.95      123.56     39.79 o 
 -12   3   6       96.57      190.83     36.84 o 
 -11   3   6      270.82      237.56     36.34 o 
 -10   3   6     1676.60     1700.13     79.51 o 
  -9   3   6     1951.33     2265.60     65.03 o 
  -8   3   6      230.33      142.11     35.84 o 
  -7   3   6     5857.28     5982.02     99.97 o 
  -6   3   6     3679.78     3304.96     72.19 o 
  -5   3   6     3354.42     3530.42     99.74 o 
  -4   3   6     1202.22     1455.64    125.79 o 
  -3   3   6    11982.31    12084.64    154.02 o 
  -2   3   6     4217.69     4050.20     52.60 o 
  -1   3   6        8.54      114.18     45.26 o 
   0   3   6    11141.55    11200.25    164.65 o 
   1   3   6    23268.50    23751.67    251.24 o 
   2   3   6     8978.08     8889.82    124.86 o 
   3   3   6    25638.72    24238.58    412.70 o 
   4   3   6    12301.70    11677.30    378.04 o 
   5   3   6      172.50      180.59     49.48 o 
   6   3   6     3455.03     3059.74     99.71 o 
   7   3   6     2552.55     2513.13    109.99 o 
   8   3   6     6086.02     5424.17    132.36 o 
   9   3   6      367.06      359.87     43.43 o 
  10   3   6     2175.66     2050.79     47.67 o 
  11   3   6      775.21      695.65     43.61 o 
  12   3   6     2408.16     2461.80     51.61 o 
  13   3   6      191.69      252.80     38.41 o 
  14   3   6     1195.61     1304.35     58.10 o 
  15   3   6      893.81      844.59     41.36 o 
  16   3   6      355.21      430.92     43.49 o 
 -16   4   6      231.93      235.32     42.14 o 
 -15   4   6       36.69       23.96     61.23 o 
 -14   4   6      337.07      343.99     45.67 o 
 -13   4   6      167.23      278.47     38.22 o 
 -12   4   6       16.87       44.22     39.55 o 
 -11   4   6      338.59      381.91     37.08 o 
 -10   4   6    11760.43    12116.29    221.51 o 
  -9   4   6      139.87      218.98     36.05 o 
  -8   4   6      668.15      619.07     37.75 o 
  -7   4   6     1266.53     1191.03     36.36 o 
  -6   4   6    10824.75    10013.25    257.52 o 
  -5   4   6      398.44      293.68     38.27 o 
  -4   4   6     1219.64      960.20     43.75 o 
  -3   4   6     1295.05     1262.24     45.68 o 
  -2   4   6    32401.53    31498.19    201.73 o 
  -1   4   6      729.18      913.11     47.51 o 
   0   4   6     1067.27     1159.74     64.99 o 
   1   4   6       12.36       59.60     49.73 o 
   2   4   6    35989.70    34547.48    373.07 o 
   3   4   6     1006.00     1238.32     52.60 o 
   4   4   6       33.21       85.92     46.80 o 
   5   4   6     1160.71     1165.88     50.89 o 
   6   4   6    14698.07    12789.34    262.90 o 
   7   4   6      758.94      849.23     45.36 o 
   8   4   6       14.89      193.23     48.95 o 
   9   4   6      692.01      690.09     43.78 o 
  10   4   6      659.17      750.34     41.06 o 
  11   4   6        6.88      -12.25     43.40 o 
  12   4   6      174.60      294.39     39.15 o 
  13   4   6      185.76      135.63     43.16 o 
  14   4   6     2775.22     2953.69    118.81 o 
  15   4   6       10.82       37.87     43.56 o 
  16   4   6       35.25      129.21     45.14 o 
 -16   5   6      101.24       63.59     49.34 o 
 -15   5   6      889.61      804.41     37.24 o 
 -14   5   6        5.38       85.27     42.54 o 
 -13   5   6     1055.53     1147.40     56.17 o 
 -12   5   6       73.51       71.91     40.37 o 
 -11   5   6     6900.29     6803.11    187.20 o 
 -10   5   6     3134.49     3387.22    105.28 o 
  -9   5   6     1743.15     1789.34     41.99 o 
  -8   5   6        2.10      -10.58     38.14 o 
  -7   5   6    20154.76    19097.28    461.39 o 
  -6   5   6       23.35       81.85     37.70 o 
  -5   5   6     3908.00     3786.62     72.27 o 
  -4   5   6      336.12      360.89     43.19 o 
  -3   5   6    23827.11    21739.46    157.10 o 
  -2   5   6      884.66      754.29     46.46 o 
  -1   5   6      140.61      232.89     42.90 o 
   0   5   6     1045.01      944.17     51.99 o 
   1   5   6    21186.87    19958.03    380.23 o 
   2   5   6     1316.84     1309.22     54.96 o 
   3   5   6     2757.46     2573.81     51.99 o 
   4   5   6     1053.91     1019.48     46.25 o 
   5   5   6     8074.47     7498.06     79.29 o 
   6   5   6     2513.39     2449.25     44.81 o 
   7   5   6      480.17      466.94     43.71 o 
   8   5   6      355.67      386.88     43.31 o 
   9   5   6     8068.08     7584.36    142.23 o 
  10   5   6      602.00      553.52     54.84 o 
  11   5   6     1318.57     1433.76     45.31 o 
  12   5   6       53.57       69.54     42.72 o 
  13   5   6     2322.84     2469.73     93.10 o 
  14   5   6      695.74      752.09     58.66 o 
  15   5   6       33.13       48.73     46.97 o 
  16   5   6       49.63       99.33     42.37 o 
 -15   6   6      430.05      423.76     55.37 o 
 -14   6   6        7.96       29.45     40.66 o 
 -13   6   6      867.49      893.17     62.25 o 
 -12   6   6       80.12      137.90     35.33 o 
 -11   6   6     4125.75     4142.84     95.24 o 
 -10   6   6      133.06      187.06     37.11 o 
  -9   6   6     6129.92     6206.00    153.28 o 
  -8   6   6      153.80      185.44     37.95 o 
  -7   6   6    11097.46    11381.66    289.51 o 
  -6   6   6      478.70      546.58     40.12 o 
  -5   6   6    19918.51    20799.79    465.57 o 
  -4   6   6       84.06      239.73     44.54 o 
  -3   6   6    15110.69    14892.20    160.23 o 
  -2   6   6     2259.00     2644.39     51.72 o 
  -1   6   6     6923.22     6667.47     54.68 o 
   0   6   6      864.91      850.92     46.98 o 
   1   6   6    17472.21    17403.83    280.42 o 
   2   6   6       18.10       65.37     49.39 o 
   3   6   6    18135.15    18049.45    203.22 o 
   4   6   6       78.26      169.45     42.87 o 
   5   6   6    12092.80    11877.35     93.81 o 
   6   6   6       14.28       15.13     47.75 o 
   7   6   6     1178.73     1301.17     46.43 o 
   8   6   6       64.56       76.55     41.14 o 
   9   6   6     9549.89     9189.41    164.51 o 
  10   6   6      311.89      330.33     42.77 o 
  11   6   6     2177.57     2257.85     71.96 o 
  12   6   6       37.18      116.53     37.94 o 
  13   6   6     4513.08     4164.33    150.06 o 
  14   6   6        2.48       90.12     43.21 o 
  15   6   6      586.79      486.90     44.30 o 
 -15   7   6      121.39       91.99     45.28 o 
 -14   7   6      556.82      563.61     52.53 o 
 -13   7   6        6.70      -24.48     57.02 o 
 -12   7   6      275.49      318.04     44.45 o 
 -11   7   6      309.21      350.29     35.78 o 
 -10   7   6     2278.41     2151.74     52.78 o 
  -9   7   6      843.04      784.83     37.64 o 
  -8   7   6      195.15      296.80     40.75 o 
  -7   7   6      216.79      253.94     39.74 o 
  -6   7   6     3962.84     3771.44     88.00 o 
  -5   7   6     1279.38     1540.01     47.34 o 
  -4   7   6     3184.89     3342.40     99.84 o 
  -3   7   6      349.44      447.03     45.80 o 
  -2   7   6     9762.56     9761.08    164.29 o 
  -1   7   6      402.18      539.74     46.73 o 
   0   7   6      891.01      969.75     48.87 o 
   1   7   6      607.77      752.17     45.57 o 
   2   7   6    14889.33    14919.57    261.53 o 
   3   7   6     2008.16     2053.92     49.74 o 
   4   7   6     8287.73     8557.77    169.75 o 
   5   7   6     1294.92     1264.37     47.94 o 
   6   7   6     5144.52     5263.40     62.30 o 
   7   7   6       85.59       96.06     47.33 o 
   8   7   6      526.32      634.21     40.80 o 
   9   7   6     1076.32     1018.91     39.86 o 
  10   7   6      766.10      673.56     40.08 o 
  11   7   6      495.35      486.73     41.47 o 
  12   7   6     1178.19     1029.98     43.33 o 
  13   7   6     1435.61     1239.65     66.94 o 
  14   7   6      143.70       35.01     44.25 o 
  15   7   6      472.62      471.77     41.29 o 
 -14   8   6      612.87      413.12     47.39 o 
 -13   8   6       17.45       68.14     64.29 o 
 -12   8   6      244.35      294.13     39.86 o 
 -11   8   6      243.29      275.04     40.33 o 
 -10   8   6     1077.06     1059.46     37.64 o 
  -9   8   6       82.05      139.44     44.81 o 
  -8   8   6      402.10      489.17     41.84 o 
  -7   8   6      666.88      743.82     43.57 o 
  -6   8   6     4836.82     4762.18     73.29 o 
  -5   8   6        8.91       80.50     55.37 o 
  -4   8   6     1988.04     1756.46     48.47 o 
  -3   8   6       89.19      198.51     42.03 o 
  -2   8   6     4733.31     4312.57     53.08 o 
  -1   8   6       22.98       80.89     45.28 o 
   0   8   6       56.81      165.26     44.34 o 
   1   8   6     1778.64     1756.67     44.40 o 
   2   8   6     4408.74     4260.90    117.99 o 
   3   8   6     3642.54     3531.73     67.20 o 
   4   8   6     5438.41     5668.64    139.49 o 
   5   8   6     1788.72     1603.30     50.65 o 
   6   8   6     1183.18     1349.17     47.12 o 
   7   8   6     3498.75     3575.55     51.07 o 
   8   8   6       21.21       89.83     47.31 o 
   9   8   6      207.75      161.45     61.69 o 
  10   8   6     1540.57     1793.80     52.52 o 
  11   8   6      871.69      826.93     43.18 o 
  12   8   6      285.66      391.95     42.18 o 
  13   8   6       37.70      105.62     39.20 o 
  14   8   6        8.36       66.24     40.09 o 
 -14   9   6      175.82      143.76     40.47 o 
 -13   9   6       27.22      -41.09     45.35 o 
 -12   9   6       13.08       54.66     38.70 o 
 -11   9   6        2.12       89.24     36.02 o 
 -10   9   6        2.58       57.62     36.67 o 
  -9   9   6       12.59       65.07     39.34 o 
  -8   9   6        5.51       13.50     40.30 o 
  -7   9   6      132.49      198.31     38.87 o 
  -6   9   6      202.28      181.06     50.91 o 
  -5   9   6      180.41      201.60     45.07 o 
  -4   9   6       64.83      100.73     43.02 o 
  -3   9   6       96.25      145.32     47.21 o 
  -2   9   6      185.12      421.65     47.25 o 
  -1   9   6      329.20      347.76     43.51 o 
   0   9   6      282.30      330.82     49.72 o 
   1   9   6     3509.54     3369.71     55.70 o 
   2   9   6       76.01       49.25     46.41 o 
   3   9   6       37.67       67.90     43.50 o 
   4   9   6      418.20      554.61     47.95 o 
   5   9   6      247.26      218.75     45.79 o 
   6   9   6        7.63       23.03     43.40 o 
   7   9   6      154.90      279.44     41.46 o 
   8   9   6       35.00       91.02     46.13 o 
   9   9   6      379.01      424.19     59.07 o 
  10   9   6     1278.52     1195.09     53.26 o 
  11   9   6      153.36      238.10     46.55 o 
  12   9   6      214.44      256.54     43.32 o 
  13   9   6       23.75       57.26     39.55 o 
  14   9   6       91.10      186.48     39.69 o 
 -13  10   6       43.91      131.23     41.16 o 
 -12  10   6       51.53       75.40     42.85 o 
 -11  10   6       41.65       42.27     38.01 o 
 -10  10   6       77.49      170.80     47.31 o 
  -9  10   6      500.00      650.94     41.37 o 
  -8  10   6       28.17      114.52     55.25 o 
  -7  10   6      662.77      909.00     45.76 o 
  -6  10   6     1819.47     1949.50     90.78 o 
  -5  10   6      768.64      976.06     44.44 o 
  -4  10   6      170.53      231.47     45.02 o 
  -3  10   6      175.66      229.89     43.65 o 
  -2  10   6     4433.88     4691.49     52.05 o 
  -1  10   6     3674.97     4160.61     50.82 o 
   0  10   6      590.87      583.90     45.12 o 
   1  10   6     4357.51     4318.20     57.26 o 
   2  10   6      701.90      787.37     59.60 o 
   3  10   6     2171.42     2322.09     49.70 o 
   4  10   6      933.59      940.42     51.05 o 
   5  10   6      836.91      825.00     50.23 o 
   6  10   6       64.00      143.75     47.43 o 
   7  10   6     3086.80     3071.49     81.96 o 
   8  10   6      629.40      674.28     46.97 o 
   9  10   6     1734.00     1457.91     50.40 o 
  10  10   6      533.76      534.47     45.41 o 
  11  10   6      187.77      234.82     54.17 o 
  12  10   6       93.42      120.39     42.55 o 
  13  10   6      252.89      118.76     45.06 o 
 -12  11   6       17.91       64.01     42.21 o 
 -11  11   6      330.55      453.61     58.08 o 
 -10  11   6      246.46      177.90     56.20 o 
  -9  11   6      253.42      217.20     45.80 o 
  -8  11   6      125.24      213.71     43.05 o 
  -7  11   6      356.67      525.81     49.26 o 
  -6  11   6      117.28      245.68     47.38 o 
  -5  11   6      715.02      705.81     49.41 o 
  -4  11   6      297.66      399.71     52.46 o 
  -3  11   6       48.68      115.03     47.18 o 
  -2  11   6      178.43      168.72     43.16 o 
  -1  11   6      301.46      393.05     44.95 o 
   0  11   6     1714.68     1743.24     49.49 o 
   1  11   6       65.17       60.00     45.47 o 
   2  11   6       15.15      114.04     46.95 o 
   3  11   6     2517.29     2568.86     85.79 o 
   4  11   6      124.39      173.21     53.12 o 
   5  11   6       11.82       83.79     48.04 o 
   6  11   6      492.79      549.24     46.76 o 
   7  11   6      641.57      646.07     47.07 o 
   8  11   6      573.60      532.56     46.06 o 
   9  11   6       65.87       92.51     47.13 o 
  10  11   6      188.98      209.70     46.31 o 
  11  11   6      519.14      373.16     43.97 o 
  12  11   6       75.06       72.23     43.71 o 
 -11  12   6       20.42       49.31     43.12 o 
 -10  12   6      363.38      378.62     50.00 o 
  -9  12   6       97.84      121.10     48.53 o 
  -8  12   6       20.14       55.91     44.76 o 
  -7  12   6        6.48      -17.53     48.04 o 
  -6  12   6      310.01      333.96     71.29 o 
  -5  12   6      103.45      172.15     48.55 o 
  -4  12   6      179.79      150.82     45.76 o 
  -3  12   6       85.06      153.90     42.28 o 
  -2  12   6      306.48      407.27     47.75 o 
  -1  12   6       51.25      142.74     43.94 o 
   0  12   6      478.24      797.12     47.33 o 
   1  12   6       13.04       58.25     52.12 o 
   2  12   6      272.45      353.57     49.67 o 
   3  12   6     1212.67     1109.92     52.73 o 
   4  12   6      918.89      813.62     50.17 o 
   5  12   6      756.07      755.30     53.33 o 
   6  12   6      139.14      240.47     51.60 o 
   7  12   6      858.34      641.16     51.88 o 
   8  12   6        5.01       44.29     47.25 o 
   9  12   6       69.94      115.69     45.69 o 
  10  12   6      178.67      249.27     47.17 o 
  11  12   6      211.69      200.64     43.41 o 
 -10  13   6      345.41      329.90     47.29 o 
  -9  13   6      252.27      298.70     47.11 o 
  -8  13   6      202.00      170.12     48.27 o 
  -7  13   6     1078.12     1004.59     65.64 o 
  -6  13   6      732.44      656.20     73.89 o 
  -5  13   6      342.19      447.19     49.16 o 
  -4  13   6        3.52       29.98     46.72 o 
  -3  13   6     1848.97     1814.64     80.41 o 
  -2  13   6     2040.36     1840.00     53.80 o 
  -1  13   6      610.10      670.99     47.77 o 
   0  13   6      610.81      609.94     43.53 o 
   1  13   6      707.65      824.45     61.06 o 
   2  13   6      881.71      752.76     46.35 o 
   3  13   6      128.59      184.82     52.70 o 
   4  13   6      132.51      205.39     52.34 o 
   5  13   6      482.94      685.12     54.34 o 
   6  13   6     1532.46     1078.10     51.45 o 
   7  13   6      134.22      194.79     59.39 o 
   8  13   6        3.55       30.53     48.94 o 
   9  13   6      337.01      382.53     47.48 o 
  10  13   6       99.85       95.53     62.22 o 
  -9  14   6      470.57      373.54     65.89 o 
  -8  14   6       30.22       62.89     47.12 o 
  -7  14   6      137.29      112.98     48.74 o 
  -6  14   6     1059.08      979.38     83.59 o 
  -5  14   6      412.03      328.85     46.09 o 
  -4  14   6        0.70       27.78     59.45 o 
  -3  14   6      854.03      703.94     48.28 o 
  -2  14   6     1907.65     1761.20     47.34 o 
  -1  14   6      899.11      874.82     66.23 o 
   0  14   6        0.27       29.72     43.20 o 
   1  14   6      197.96      208.35     46.10 o 
   2  14   6      789.01      843.39     49.30 o 
   3  14   6      499.01      456.13     50.17 o 
   4  14   6        0.54      -13.45     43.02 o 
   5  14   6     1038.86     1056.18    101.64 o 
   6  14   6      957.71      888.35     54.37 o 
   7  14   6      495.00      380.86     48.79 o 
   8  14   6       20.83       98.84     52.16 o 
  -7  15   6       35.52       78.80     43.74 o 
  -6  15   6       40.26      114.57     44.64 o 
  -5  15   6       47.38       31.70     45.69 o 
  -4  15   6       47.23       56.30     47.93 o 
  -3  15   6       99.23      166.13     43.79 o 
  -2  15   6        6.60       20.15     46.75 o 
  -1  15   6        0.09       54.61     46.37 o 
   0  15   6       82.29      152.63     51.90 o 
   1  15   6       28.61       66.84     44.90 o 
   2  15   6       20.01      132.05     52.77 o 
   3  15   6        0.09       74.65     49.17 o 
   4  15   6       98.46      136.03     49.00 o 
   5  15   6      135.86      159.06     50.95 o 
   6  15   6        1.31       39.92     52.41 o 
   7  15   6        2.03      107.86     71.66 o 
  -4  16   6       18.89       88.18     45.77 o 
  -3  16   6        1.32      141.19     48.67 o 
  -2  16   6       41.24       92.30     48.74 o 
  -1  16   6       56.53       49.57     49.79 o 
   0  16   6      255.90      179.55     50.73 o 
   1  16   6        1.83       30.50     47.38 o 
   2  16   6       27.04       28.38     49.68 o 
   3  16   6        2.91       78.27     55.03 o 
   4  16   6        0.62       69.17     43.68 o 
 -16   1   7       16.27       76.14     41.69 o 
 -15   1   7       20.43       70.67     55.42 o 
 -14   1   7       98.54      158.56     38.98 o 
 -13   1   7     4510.52     4788.71    111.78 o 
 -12   1   7      322.50      395.29     36.56 o 
 -11   1   7        6.77       40.24     35.78 o 
 -10   1   7     1310.93     1329.28     45.78 o 
  -9   1   7    28515.29    28596.37    685.49 o 
  -8   1   7       94.29      169.64     36.22 o 
  -7   1   7      187.35      244.69     35.14 o 
  -6   1   7     1307.26     1204.31     43.73 o 
  -5   1   7    60450.61    58090.13    959.85 o 
  -4   1   7     1510.28     1471.04     38.91 o 
  -3   1   7     4847.95     4848.41     69.80 o 
  -2   1   7     2666.33     2286.42     45.63 o 
  -1   1   7    17235.51    17076.30    287.30 o 
   0   1   7     4221.95     4452.55     61.00 o 
   1   1   7    14561.36    14323.85    181.12 o 
   2   1   7       39.67       97.01     58.85 o 
   4   1   7      853.98      816.07     52.80 o 
   5   1   7     3236.41     3122.90     88.62 o 
   6   1   7        3.02       50.05     46.34 o 
   7   1   7    35812.29    35543.79    548.88 o 
   8   1   7       10.25       39.53     37.74 o 
   9   1   7     1240.48     1156.29     44.38 o 
  10   1   7     1106.07      995.85     61.92 o 
  11   1   7    14975.22    14767.72    183.74 o 
  12   1   7     1655.33     1653.61     46.66 o 
  13   1   7      463.21      496.64     48.16 o 
  14   1   7       33.46      178.57     42.75 o 
  15   1   7     2923.35     2808.73     70.53 o 
  16   1   7      447.14      396.03     46.17 o 
 -16   2   7      187.32      204.32     63.67 o 
 -15   2   7      140.79      237.87     44.07 o 
 -14   2   7      139.62      207.26     40.52 o 
 -13   2   7     3091.76     3027.73     59.22 o 
 -12   2   7      385.26      464.80     34.82 o 
 -11   2   7      903.90     1005.38     36.33 o 
 -10   2   7     1866.80     1784.80     35.91 o 
  -9   2   7    14739.38    15073.01    326.10 o 
  -8   2   7     1026.61     1060.84     38.23 o 
  -7   2   7     3213.24     3085.57     73.35 o 
  -6   2   7    11049.46    10217.38    188.30 o 
  -5   2   7    37412.96    36109.03    784.53 o 
  -4   2   7      781.52      981.56     42.65 o 
  -3   2   7     3463.06     3736.95     74.94 o 
  -2   2   7    28397.51    27990.71    496.87 o 
  -1   2   7    11373.74    10422.27    199.80 o 
   0   2   7     3854.19     4173.27     69.27 o 
   1   2   7     6308.72     6595.18    120.53 o 
   2   2   7    22942.15    22978.13    476.36 o 
   3   2   7    49522.18    48177.78   1345.51 o 
   4   2   7     3242.80     3065.94    145.06 o 
   5   2   7     1694.52     1415.59     64.13 o 
   6   2   7     5464.16     4961.22    160.16 o 
   7   2   7     4917.57     4673.72    144.19 o 
   8   2   7     1347.16     1275.84     45.52 o 
   9   2   7     3166.95     3027.60     57.77 o 
  10   2   7     3308.70     3168.64     47.12 o 
  11   2   7     3417.62     3244.12     87.52 o 
  12   2   7      302.79      381.70     42.95 o 
  13   2   7     1068.65     1224.32     55.41 o 
  14   2   7      685.17      715.07     43.89 o 
  15   2   7      486.27      433.77     46.47 o 
  16   2   7       35.45       53.28     47.99 o 
 -16   3   7      146.99      231.90     42.42 o 
 -15   3   7       48.42       37.00     50.37 o 
 -14   3   7      196.93      193.89     40.94 o 
 -13   3   7      163.10      237.21     62.94 o 
 -12   3   7     1462.05     1458.26     43.11 o 
 -11   3   7        2.56       96.80     35.51 o 
 -10   3   7     4149.43     4621.89     87.48 o 
  -9   3   7      113.24      154.64     36.46 o 
  -8   3   7     1198.75     1349.32     57.22 o 
  -7   3   7     1439.73     1450.79     40.65 o 
  -6   3   7     6503.13     6548.42    137.66 o 
  -5   3   7      257.28      274.03     38.83 o 
  -4   3   7      419.22      302.76     42.04 o 
  -3   3   7     1860.68     1808.98     42.79 o 
  -2   3   7    14771.21    13901.24    209.53 o 
  -1   3   7     5296.76     5634.95     75.60 o 
   0   3   7    31201.39    30917.01    308.20 o 
   1   3   7     1316.51     1521.39     56.86 o 
   2   3   7     7390.60     6977.19     86.28 o 
   3   3   7      448.86      471.79     48.36 o 
   4   3   7      625.69      589.80     44.92 o 
   5   3   7      702.58      790.44     49.98 o 
   6   3   7     2627.93     2256.46     65.89 o 
   7   3   7     1467.05     1429.81     47.36 o 
   8   3   7     2799.14     2743.68     65.29 o 
   9   3   7     1540.99     1379.93     46.74 o 
  10   3   7      275.94      285.22     43.53 o 
  11   3   7      512.74      597.83     44.52 o 
  12   3   7      451.48      429.53     45.64 o 
  13   3   7     1213.59     1154.71     60.24 o 
  14   3   7      456.58      513.47     42.72 o 
  15   3   7       11.21       95.67     54.05 o 
  16   3   7      120.32      147.34     42.54 o 
 -16   4   7      309.71      343.95     46.73 o 
 -15   4   7      923.95      793.34     44.24 o 
 -14   4   7       11.97       54.51     41.47 o 
 -13   4   7      330.52      373.45     47.99 o 
 -12   4   7     1754.03     1729.08     63.88 o 
 -11   4   7     3267.97     3107.88     73.98 o 
 -10   4   7       84.67      169.03     49.75 o 
  -9   4   7     1660.79     1459.85     38.27 o 
  -8   4   7     3618.65     3685.22     69.93 o 
  -7   4   7     5923.06     5513.26    119.43 o 
  -6   4   7       11.66        2.80     36.31 o 
  -5   4   7     1473.96     1398.68     41.47 o 
  -4   4   7     5249.06     5280.98    123.28 o 
  -3   4   7     7457.82     7317.50     84.89 o 
  -2   4   7       79.20      141.25     41.15 o 
  -1   4   7    16745.95    17823.39    166.18 o 
   0   4   7    49994.36    48869.79    713.34 o 
   1   4   7     8936.53     8981.63    129.80 o 
   2   4   7     1548.58     1645.02     59.59 o 
   3   4   7     9737.45     9838.09    134.31 o 
   4   4   7     3409.89     3476.08     70.64 o 
   5   4   7      386.84      420.56     45.50 o 
   6   4   7     2537.42     2546.85     56.77 o 
   7   4   7     7414.82     7049.04    174.95 o 
   8   4   7     2642.10     2674.53     91.47 o 
   9   4   7       54.26       83.05     40.48 o 
  10   4   7     1509.21     1456.27     54.03 o 
  11   4   7     1433.43     1491.62     46.73 o 
  12   4   7      104.59       78.28     42.31 o 
  13   4   7      381.73      271.08     47.26 o 
  14   4   7      195.01      104.98     44.20 o 
  15   4   7      306.49      251.54     42.56 o 
  16   4   7       21.86      166.17     52.96 o 
 -16   5   7      297.17      217.69     51.01 o 
 -15   5   7      155.58      176.67     49.88 o 
 -14   5   7       64.23       35.04     43.53 o 
 -13   5   7     1595.74     1744.42     49.04 o 
 -12   5   7      435.33      437.50     39.52 o 
 -11   5   7      309.91      334.34     39.10 o 
 -10   5   7       65.27      129.00     35.35 o 
  -9   5   7    17810.51    17429.14    264.36 o 
  -8   5   7      470.16      421.39     38.28 o 
  -7   5   7     1046.24     1059.55     40.55 o 
  -6   5   7     1418.91     1407.32     53.26 o 
  -5   5   7    38077.58    38804.36    867.95 o 
  -4   5   7       75.57      167.53     38.92 o 
  -3   5   7        4.56       84.20     40.97 o 
  -2   5   7      205.67      231.85     40.78 o 
  -1   5   7    42702.20    40406.57    473.79 o 
   0   5   7      222.92      384.84     44.72 o 
   1   5   7      856.69      845.70     45.74 o 
   2   5   7      914.95      831.36     51.15 o 
   3   5   7    47385.43    45319.43    442.72 o 
   4   5   7       81.97      261.82     47.67 o 
   5   5   7     1747.41     1840.83     49.38 o 
   6   5   7       10.70       41.60     40.40 o 
   7   5   7     8541.68     7971.10    140.52 o 
   8   5   7       57.68       49.76     41.16 o 
   9   5   7        3.22      -14.48     41.21 o 
  10   5   7      768.36      799.63     51.42 o 
  11   5   7     2688.89     2553.03    134.18 o 
  12   5   7      122.86      226.46     42.62 o 
  13   5   7       95.96       51.82     45.77 o 
  14   5   7        2.30       42.80     41.16 o 
  15   5   7     1363.64     1281.59    136.03 o 
 -15   6   7      114.80       98.32     42.34 o 
 -14   6   7      549.59      667.42     41.30 o 
 -13   6   7     1731.58     1792.97    111.17 o 
 -12   6   7       71.51      121.34     36.04 o 
 -11   6   7     1398.59     1539.35     72.23 o 
 -10   6   7     2538.43     2687.66     70.53 o 
  -9   6   7    20415.60    20078.52    386.64 o 
  -8   6   7      225.14      232.29     37.91 o 
  -7   6   7     2259.86     2494.93     85.66 o 
  -6   6   7     8737.51     8328.20    226.49 o 
  -5   6   7    49244.41    50481.84    881.59 o 
  -4   6   7     2348.65     2149.73     47.95 o 
  -3   6   7     6098.42     6685.61     62.38 o 
  -2   6   7     7785.89     7065.43     55.07 o 
  -1   6   7    48213.18    45937.06    660.60 o 
   0   6   7      267.82      390.99     44.37 o 
   1   6   7     5547.49     5821.98     94.75 o 
   2   6   7    23271.12    22288.98    381.56 o 
   3   6   7    63987.23    63646.87    885.80 o 
   4   6   7     1025.52     1286.12     46.10 o 
   5   6   7     3018.28     3035.31     55.06 o 
   6   6   7     8259.17     7675.94    129.72 o 
   7   6   7    12727.97    12071.61    228.48 o 
   8   6   7      360.06      409.85     42.26 o 
   9   6   7      863.23      967.45     44.56 o 
  10   6   7     6707.77     6565.31    125.11 o 
  11   6   7     5309.09     5040.86    158.32 o 
  12   6   7      796.99      870.06     42.88 o 
  13   6   7      666.34      700.07     44.71 o 
  14   6   7      698.66      684.92     55.13 o 
  15   6   7     2052.47     1850.51     92.11 o 
 -15   7   7      160.34      191.64     45.24 o 
 -14   7   7      116.41      220.46     41.08 o 
 -13   7   7      308.64      357.24     42.12 o 
 -12   7   7      810.91      705.82     45.21 o 
 -11   7   7      313.85      293.85     36.91 o 
 -10   7   7     1409.19     1559.02     45.77 o 
  -9   7   7     3903.01     3984.55     95.61 o 
  -8   7   7     3194.71     3344.55     98.72 o 
  -7   7   7     1260.66     1271.49     43.16 o 
  -6   7   7      517.10      459.66     41.17 o 
  -5   7   7    10017.55    10003.61    220.95 o 
  -4   7   7     3582.13     3726.16     61.00 o 
  -3   7   7     6577.90     6906.50    115.89 o 
  -2   7   7     1067.29      847.59     47.22 o 
  -1   7   7    18772.05    18830.93    193.39 o 
   0   7   7     7337.46     6483.47    157.86 o 
   1   7   7     3243.04     3306.42     60.54 o 
   2   7   7     7271.06     6720.23    133.79 o 
   3   7   7    21906.80    22244.63    256.53 o 
   4   7   7    17763.41    17222.24    250.24 o 
   5   7   7     5301.56     5626.05     67.64 o 
   6   7   7     3418.45     3317.48     53.12 o 
   7   7   7     6131.79     5869.26     62.16 o 
   8   7   7     2293.83     2438.31     45.60 o 
   9   7   7      462.74      568.72     41.88 o 
  10   7   7     1797.80     1952.63     54.87 o 
  11   7   7     2264.42     2295.99     52.40 o 
  12   7   7      208.32      297.12     41.00 o 
  13   7   7       79.71      110.65     43.04 o 
  14   7   7      756.91      764.29     44.95 o 
  15   7   7      636.77      614.53     40.83 o 
 -14   8   7       79.14       15.44     47.34 o 
 -13   8   7      152.54      185.70     43.64 o 
 -12   8   7      844.22      891.92     45.08 o 
 -11   8   7     1452.87     1430.32     58.06 o 
 -10   8   7      786.74      803.21     43.67 o 
  -9   8   7      252.90      174.73     40.00 o 
  -8   8   7     4053.27     4065.09    108.02 o 
  -7   8   7     1361.03     1341.21     44.87 o 
  -6   8   7       71.33       96.83     40.57 o 
  -5   8   7      948.92      928.22     53.40 o 
  -4   8   7     7972.43     8238.71    103.94 o 
  -3   8   7     4359.40     4230.42     54.50 o 
  -2   8   7      684.87      822.08     45.73 o 
  -1   8   7      357.02      400.08     45.22 o 
   0   8   7     8104.64     8156.58    162.45 o 
   1   8   7     2021.60     1983.36     46.18 o 
   2   8   7      571.27      685.96     52.00 o 
   3   8   7     1816.22     2001.36     46.37 o 
   4   8   7    20269.30    20824.41    389.04 o 
   5   8   7     1512.67     1581.64     49.07 o 
   6   8   7      375.64      376.67     44.71 o 
   7   8   7     1863.46     1957.65     46.25 o 
   8   8   7     3614.98     3580.75     48.75 o 
   9   8   7      128.78      273.69     46.81 o 
  10   8   7        2.70       28.05     39.43 o 
  11   8   7      742.47      668.37     40.46 o 
  12   8   7     1684.27     1605.44     43.28 o 
  13   8   7       69.59      221.74     39.21 o 
  14   8   7       39.50      102.14     50.83 o 
 -14   9   7      147.19      143.85     39.59 o 
 -13   9   7      732.39      677.10     46.15 o 
 -12   9   7        6.65       69.03     44.11 o 
 -11   9   7       21.24       78.90     38.16 o 
 -10   9   7      838.91      763.46     39.24 o 
  -9   9   7      242.05      320.62     39.78 o 
  -8   9   7      169.02      229.12     43.35 o 
  -7   9   7      217.86      291.64     41.28 o 
  -6   9   7     1917.24     1934.45     54.67 o 
  -5   9   7      251.89      351.50     46.70 o 
  -4   9   7      514.70      568.68     45.41 o 
  -3   9   7      166.43      258.74     42.17 o 
  -2   9   7     1918.94     2050.98     50.16 o 
  -1   9   7       73.41      105.31     43.99 o 
   0   9   7      307.89      428.11     43.92 o 
   1   9   7       24.12       33.20     41.13 o 
   2   9   7      999.65     1079.79     51.74 o 
   3   9   7      825.80      798.14     47.15 o 
   4   9   7      836.09      925.43     50.61 o 
   5   9   7       26.54       58.62     44.97 o 
   6   9   7     1815.71     1903.79     53.83 o 
   7   9   7     1887.16     1704.89     45.49 o 
   8   9   7      127.36      112.23     45.75 o 
   9   9   7       84.87       87.08     42.87 o 
  10   9   7      896.85      842.85     45.07 o 
  11   9   7      599.20      595.49     50.13 o 
  12   9   7      310.36      266.44     47.36 o 
  13   9   7       12.87       81.47     40.44 o 
  14   9   7      132.94       91.02     38.46 o 
 -13  10   7      419.83      430.21     42.01 o 
 -12  10   7      169.61      179.32     37.40 o 
 -11  10   7       40.07       66.41     44.45 o 
 -10  10   7      653.94      813.25     64.82 o 
  -9  10   7       28.08      104.69     68.73 o 
  -8  10   7      475.12      483.20     57.42 o 
  -7  10   7       54.69      114.47     41.86 o 
  -6  10   7      945.53     1111.98     44.82 o 
  -5  10   7        1.92      134.24     50.32 o 
  -4  10   7      791.11      769.79     44.87 o 
  -3  10   7      146.38      205.36     46.09 o 
  -2  10   7        7.82       40.97     44.77 o 
  -1  10   7       46.48       97.01     43.08 o 
   0  10   7     1633.85     1537.91     51.88 o 
   1  10   7        1.32       53.77     50.06 o 
   2  10   7      173.14      118.54     50.32 o 
   3  10   7      273.88      356.33     44.90 o 
   4  10   7     1422.89     1371.13     50.86 o 
   5  10   7        2.56       92.90     45.82 o 
   6  10   7        7.37       24.41     49.26 o 
   7  10   7       17.46       37.13     45.10 o 
   8  10   7      196.94      197.04     46.21 o 
   9  10   7       58.21       77.45     46.69 o 
  10  10   7      147.36      227.24     41.07 o 
  11  10   7        0.32       22.86     42.38 o 
  12  10   7        3.98       31.04     43.94 o 
  13  10   7        6.02       26.89     40.59 o 
 -12  11   7      544.24      380.36     46.82 o 
 -11  11   7        1.42       89.12     43.38 o 
 -10  11   7      267.41      378.04    105.26 o 
  -9  11   7     3136.72     3334.63    200.52 o 
  -8  11   7     1387.40     1300.09     81.25 o 
  -7  11   7       95.81      107.22     43.39 o 
  -6  11   7        2.99       87.02     48.20 o 
  -5  11   7     2522.81     2678.45    134.94 o 
  -4  11   7     1296.08     1291.14     46.93 o 
  -3  11   7     1411.91     1415.27     48.67 o 
  -2  11   7      141.87      194.28     45.50 o 
  -1  11   7     3877.19     4261.25     65.74 o 
   0  11   7     1893.92     2002.12     49.90 o 
   1  11   7     1148.14      998.79     56.54 o 
   2  11   7       39.57       94.27     47.27 o 
   3  11   7     6788.64     7292.83    159.62 o 
   4  11   7     4547.56     5060.79    152.84 o 
   5  11   7     1183.85     1031.74     53.85 o 
   6  11   7        0.43       42.12     45.92 o 
   7  11   7     3091.67     3045.64     82.80 o 
   8  11   7      931.33     1059.96     49.47 o 
   9  11   7       67.81      144.85     47.69 o 
  10  11   7        0.08       56.40     43.79 o 
  11  11   7      764.76      645.80     44.51 o 
  12  11   7      112.09      193.20     43.38 o 
 -11  12   7       69.17       78.85     48.46 o 
 -10  12   7      741.53      738.01     47.60 o 
  -9  12   7       62.36       66.95     45.10 o 
  -8  12   7     2040.47     2094.08     81.51 o 
  -7  12   7      288.26      207.26     47.01 o 
  -6  12   7      664.36      759.83     85.35 o 
  -5  12   7       77.72      178.46     48.86 o 
  -4  12   7     2676.31     2663.79     50.31 o 
  -3  12   7       11.56       41.85     46.68 o 
  -2  12   7     1732.81     2069.86     48.42 o 
  -1  12   7      133.89      124.97     43.42 o 
   0  12   7     2824.14     2790.83     52.11 o 
   1  12   7       92.77      133.34     52.97 o 
   2  12   7     1134.16     1347.82     46.92 o 
   3  12   7        0.44       39.54     48.91 o 
   4  12   7     4537.52     4831.62    167.77 o 
   5  12   7      143.12      204.25     65.97 o 
   6  12   7      952.41     1116.45     60.50 o 
   7  12   7        4.73       -9.17     47.29 o 
   8  12   7     1095.91     1132.44     52.02 o 
   9  12   7       73.01       18.95     46.13 o 
  10  12   7       51.45       39.26     44.23 o 
  11  12   7       10.95       67.75     44.14 o 
 -10  13   7      756.79      767.50     51.31 o 
  -9  13   7       95.02      207.07     48.25 o 
  -8  13   7     1846.99     1644.98     87.35 o 
  -7  13   7      113.52      112.84     48.62 o 
  -6  13   7     2055.07     1855.06     53.81 o 
  -5  13   7      367.27      500.93     44.45 o 
  -4  13   7     3029.90     2902.35    130.18 o 
  -3  13   7       53.51      101.70     45.24 o 
  -2  13   7     2101.44     2123.43     68.29 o 
  -1  13   7      382.18      426.28     43.24 o 
   0  13   7     3821.25     3883.83     58.54 o 
   1  13   7       87.46      132.11     53.03 o 
   2  13   7     1010.43     1107.44     48.53 o 
   3  13   7      334.60      256.13     53.38 o 
   4  13   7     3048.92     3142.95    144.90 o 
   5  13   7        1.59       24.33     48.37 o 
   6  13   7      696.79      628.00     49.98 o 
   7  13   7       45.55       77.15     52.67 o 
   8  13   7      965.39      899.70     57.69 o 
   9  13   7        2.41      113.30     43.79 o 
  10  13   7      207.37      112.51     50.04 o 
  -8  14   7       20.53      -27.25     54.88 o 
  -7  14   7       18.83       17.67     41.83 o 
  -6  14   7      229.59      256.09     46.99 o 
  -5  14   7      160.67      141.93     44.48 o 
  -4  14   7       42.68       84.64     44.50 o 
  -3  14   7       27.72       54.29     44.83 o 
  -2  14   7      162.54      180.34     46.02 o 
  -1  14   7      482.08      419.99     44.34 o 
   0  14   7       88.44       38.89     45.86 o 
   1  14   7        1.05       74.98     43.69 o 
   2  14   7       96.69      112.73     50.26 o 
   3  14   7      377.14      334.48     47.32 o 
   4  14   7       31.31      182.73     53.82 o 
   5  14   7      112.83       91.12     52.28 o 
   6  14   7      135.03       85.30     53.45 o 
   7  14   7      494.74      379.47     48.97 o 
   8  14   7        5.49       20.12     47.88 o 
  -7  15   7       51.95      144.44     99.48 o 
  -6  15   7       17.96        4.40     41.83 o 
  -5  15   7      484.27      548.82     47.95 o 
  -4  15   7      112.04      190.73     47.82 o 
  -3  15   7       45.19       63.13     47.39 o 
  -2  15   7      273.59      316.30     46.02 o 
  -1  15   7      996.88      962.79     49.07 o 
   0  15   7      179.37      242.20     55.26 o 
   1  15   7       12.34       37.74     43.66 o 
   2  15   7       39.86      109.44     46.71 o 
   3  15   7      800.36      710.81     51.47 o 
   4  15   7       14.20       47.85     50.14 o 
   5  15   7       36.66      -20.71     56.05 o 
   6  15   7      116.95      140.20     54.35 o 
  -4  16   7        0.31       53.16     64.67 o 
  -3  16   7      133.39      106.21     45.04 o 
  -2  16   7       60.93       77.83     48.76 o 
  -1  16   7      219.82      169.06     45.71 o 
   0  16   7        0.05      143.63     54.51 o 
   1  16   7       43.44       85.97     45.10 o 
   2  16   7      152.81      103.52     49.83 o 
   3  16   7      206.16      200.97     56.13 o 
 -16   0   8     1251.55     1129.54    167.16 o 
 -15   0   8      122.68      247.23     51.69 o 
 -14   0   8      121.07      211.86     45.83 o 
 -13   0   8       86.80       35.38     50.68 o 
 -12   0   8      559.99      523.33     51.92 o 
 -11   0   8      128.02      185.17     64.31 o 
 -10   0   8      590.00      789.01     49.12 o 
  -9   0   8     1675.83     1651.91     55.14 o 
  -8   0   8    30584.48    26757.78    913.57 o 
  -7   0   8       31.57       46.58     45.81 o 
  -6   0   8     1792.33     2148.73     62.86 o 
  -5   0   8     7890.47     7370.39     90.67 o 
  -3   0   8     1033.92     1032.29     56.48 o 
  -2   0   8     7414.96     7949.36    254.04 o 
  -1   0   8    12454.35    12240.23    375.08 o 
   0   0   8    62401.02    66676.52   2021.75 o 
   1   0   8     1225.61     1376.60     68.00 o 
   2   0   8     3956.65     4173.40     89.44 o 
   3   0   8    29282.12    29727.45    183.42 o 
   5   0   8      110.21      103.86     74.18 o 
   6   0   8      590.25      573.96     73.94 o 
   7   0   8    13532.42    13362.19    419.77 o 
   8   0   8    23056.22    23277.24    716.78 o 
   9   0   8      419.94      481.48     67.46 o 
  10   0   8        5.44       40.58     61.21 o 
  11   0   8     4276.55     4545.97     67.94 o 
  12   0   8    26843.64    28860.76    525.31 o 
  13   0   8      169.34      288.67     67.97 o 
  14   0   8      178.85      204.25     79.79 o 
  15   0   8      553.42      694.90     62.60 o 
  16   0   8     4711.28     3998.80    162.85 o 
 -16   1   8      463.97      432.60     45.39 o 
 -15   1   8      340.13      323.24     40.15 o 
 -14   1   8      187.97      335.15     40.32 o 
 -13   1   8      970.69     1073.16     51.76 o 
 -12   1   8      206.07      214.32     35.58 o 
 -11   1   8     1754.81     1791.53     66.52 o 
 -10   1   8      818.26      877.68     38.24 o 
  -9   1   8     5478.47     5366.86    109.43 o 
  -8   1   8     5825.17     4829.75     95.87 o 
  -7   1   8    12437.38    12352.48    221.19 o 
  -6   1   8     1283.33     1168.59     41.91 o 
  -5   1   8    10694.78     9838.25    150.80 o 
  -4   1   8    24466.42    24211.70    291.89 o 
  -3   1   8    18806.53    18883.42    217.33 o 
  -2   1   8      779.78      708.10     40.90 o 
  -1   1   8     2166.92     1774.56     48.51 o 
   0   1   8     1439.84     1583.44     47.77 o 
   1   1   8    17569.09    18473.98    258.81 o 
   2   1   8     1013.49     1080.85     53.90 o 
   3   1   8    39300.75    38941.70    481.63 o 
   4   1   8    15413.40    14984.98    251.11 o 
   5   1   8     2426.59     2994.24     68.90 o 
   6   1   8      730.86      710.36     46.75 o 
   7   1   8     9843.22     9340.10    213.77 o 
   8   1   8     1211.54      993.74     45.67 o 
   9   1   8      613.12      549.26     45.31 o 
  10   1   8       68.53       85.69     44.68 o 
  11   1   8     4676.18     4549.03     94.35 o 
  12   1   8     5065.12     5459.55     53.79 o 
  13   1   8        5.77       26.89     44.54 o 
  14   1   8      106.92      111.91     40.46 o 
  15   1   8      811.72      828.31     52.65 o 
  16   1   8      978.65      793.45     49.98 o 
 -16   2   8       66.82       79.27     41.68 o 
 -15   2   8       88.09      180.56     94.41 o 
 -14   2   8      147.20      201.26     42.38 o 
 -13   2   8     4789.36     5070.42    163.60 o 
 -12   2   8      382.63      421.15     37.23 o 
 -11   2   8     1374.37     1486.35     75.96 o 
 -10   2   8      699.13      709.28     36.44 o 
  -9   2   8    25043.09    24577.19    509.54 o 
  -8   2   8     1067.44     1130.93     36.53 o 
  -7   2   8    26889.43    27752.33    496.05 o 
  -6   2   8      667.42      618.35     39.48 o 
  -5   2   8    65166.02    61341.67   1291.52 o 
  -4   2   8      997.44      942.32     36.82 o 
  -3   2   8    35445.38    33825.38    554.72 o 
  -2   2   8     3347.70     3111.40     48.52 o 
  -1   2   8    28578.25    25228.81    526.99 o 
   0   2   8        9.86       29.94     48.16 o 
   1   2   8    54924.09    55020.07    494.36 o 
   2   2   8        7.44      117.18     51.00 o 
   3   2   8    99720.05   100204.89    864.72 o 
   4   2   8        5.97       22.61     42.65 o 
   5   2   8    14461.14    17790.45    808.10 o 
   6   2   8      595.27      688.46     47.62 o 
   7   2   8     9043.38     8742.77    217.25 o 
   8   2   8      469.80      434.21     44.91 o 
   9   2   8     4389.69     3666.33     86.51 o 
  10   2   8      276.37      314.34     42.19 o 
  11   2   8     5149.84     5068.85    174.91 o 
  12   2   8      285.21      278.84     42.59 o 
  13   2   8      114.42      133.04     39.94 o 
  14   2   8       18.01       76.50     47.16 o 
  15   2   8      968.19      958.48     55.99 o 
  16   2   8       48.99       31.57     83.30 o 
 -16   3   8        2.31       62.68     88.64 o 
 -15   3   8       54.81      164.17     43.25 o 
 -14   3   8     1005.54     1044.02     57.16 o 
 -13   3   8     1106.70     1290.93     39.40 o 
 -12   3   8       88.87      154.20     36.61 o 
 -11   3   8       55.73       34.72     37.11 o 
 -10   3   8     5939.89     5762.72    117.52 o 
  -9   3   8     6980.32     7291.09     85.85 o 
  -8   3   8      225.88      218.11     38.55 o 
  -7   3   8     2589.77     2721.94     81.84 o 
  -6   3   8     4537.51     4006.17    108.63 o 
  -5   3   8    15871.87    15832.10    390.91 o 
  -4   3   8       70.06       99.48     35.20 o 
  -3   3   8     1624.75     1395.64     39.54 o 
  -2   3   8    18889.07    17545.32    260.05 o 
  -1   3   8     2596.57     2268.28     48.36 o 
   0   3   8    13376.95    13922.13    106.69 o 
   1   3   8    10444.06    10478.96    112.08 o 
   2   3   8    15447.55    14084.95    122.09 o 
   3   3   8    16205.85    15408.52    385.99 o 
   4   3   8     1314.38     1255.05     47.01 o 
   5   3   8     9715.59    10266.40    295.84 o 
   6   3   8     9396.51     8481.88    245.76 o 
   7   3   8      740.57      680.75     47.64 o 
   8   3   8     3126.03     3014.39     82.54 o 
   9   3   8      583.83      535.74     47.13 o 
  10   3   8      576.50      674.58     63.76 o 
  11   3   8      851.60      937.30     43.16 o 
  12   3   8      299.21      427.09     43.12 o 
  13   3   8      241.33      212.03     43.52 o 
  14   3   8      256.60      279.23     81.23 o 
  15   3   8       85.40      181.96     43.15 o 
  16   3   8       50.26       74.29     42.70 o 
 -16   4   8      447.48      371.81     49.83 o 
 -15   4   8       12.16        4.86     42.19 o 
 -14   4   8       42.92       68.01     44.22 o 
 -13   4   8      254.22      193.25     39.90 o 
 -12   4   8      228.69      275.66     38.81 o 
 -11   4   8      291.52      309.48     36.96 o 
 -10   4   8      865.55      892.77     43.03 o 
  -9   4   8      156.67      180.40     38.72 o 
  -8   4   8     2857.23     2689.30     66.02 o 
  -7   4   8     1301.25     1449.11     60.09 o 
  -6   4   8      168.24      140.17     36.73 o 
  -5   4   8      844.28     1003.82     40.04 o 
  -4   4   8    13406.08    12966.47    289.12 o 
  -3   4   8     2093.99     2244.80     42.66 o 
  -2   4   8    20486.83    18784.75    224.05 o 
  -1   4   8        5.70       52.82     48.23 o 
   0   4   8     1934.77     2067.12     49.53 o 
   1   4   8     2637.37     2862.34     58.79 o 
   2   4   8    21665.30    19962.10    228.46 o 
   3   4   8       10.92       36.10     41.80 o 
   4   4   8    27731.59    27128.81    416.50 o 
   5   4   8     2608.51     2575.30     52.76 o 
   6   4   8    14485.04    13557.61    281.71 o 
   7   4   8       71.58       53.53     43.73 o 
   8   4   8      563.33      522.07     44.47 o 
   9   4   8      762.12      797.32     46.26 o 
  10   4   8      517.71      711.85     40.43 o 
  11   4   8       61.12      109.22     43.92 o 
  12   4   8     3511.31     3359.22    115.38 o 
  13   4   8      353.47      373.46     55.20 o 
  14   4   8      263.74      278.77     43.72 o 
  15   4   8        4.49      127.42     47.45 o 
  16   4   8      372.38      268.02     45.22 o 
 -16   5   8     1375.16     1071.92     78.77 o 
 -15   5   8       42.21       48.57     41.39 o 
 -14   5   8      544.33      524.73     43.57 o 
 -13   5   8      477.91      459.05     47.22 o 
 -12   5   8     2372.75     2394.39     42.10 o 
 -11   5   8      309.33      305.99     34.57 o 
 -10   5   8     2779.17     2574.58     57.83 o 
  -9   5   8      295.29      367.99     36.24 o 
  -8   5   8    15278.65    15263.86    387.39 o 
  -7   5   8     2330.79     2132.38     47.04 o 
  -6   5   8    11768.78    11539.18    279.14 o 
  -5   5   8     1620.04     1630.39     43.26 o 
  -4   5   8    44138.17    44409.58    758.70 o 
  -3   5   8     2994.97     2762.77     42.51 o 
  -2   5   8     5902.73     5495.89     53.70 o 
  -1   5   8      180.20      427.55     42.87 o 
   0   5   8    25360.51    24707.93    381.14 o 
   1   5   8     1623.30     1638.48     46.60 o 
   2   5   8    10823.95    10958.79    138.22 o 
   3   5   8      579.53      841.16     43.13 o 
   4   5   8    81272.45    80595.53   1347.99 o 
   5   5   8     1704.39     1671.87     45.58 o 
   6   5   8     1525.08     1632.08     48.80 o 
   7   5   8        0.61       15.96     40.57 o 
   8   5   8    11827.96    11579.15    210.25 o 
   9   5   8      264.59      245.66     42.10 o 
  10   5   8     1125.68     1005.66     43.25 o 
  11   5   8      686.40      775.33     47.04 o 
  12   5   8     8941.07     9021.00    411.58 o 
  13   5   8       48.94      134.64     43.38 o 
  14   5   8      159.40      119.82     78.05 o 
  15   5   8        0.83        6.34     39.92 o 
 -15   6   8     1876.90     1494.35     93.59 o 
 -14   6   8      100.01       98.83     39.55 o 
 -13   6   8       11.31       11.09     40.41 o 
 -12   6   8       15.67       66.44     39.88 o 
 -11   6   8     6224.26     5779.40    167.18 o 
 -10   6   8       82.55      130.90     36.64 o 
  -9   6   8     1417.54     1446.02     63.94 o 
  -8   6   8      284.69      255.50     39.69 o 
  -7   6   8    15223.33    14718.86    405.32 o 
  -6   6   8       10.10      104.88     42.48 o 
  -5   6   8     4305.81     5028.42    114.84 o 
  -4   6   8       60.97       62.14     40.82 o 
  -3   6   8    27136.99    28108.60    209.49 o 
  -2   6   8       13.27       99.66     39.39 o 
  -1   6   8     4631.31     4688.73     68.36 o 
   0   6   8      317.84      210.69     39.93 o 
   1   6   8     9555.97     9421.14    161.31 o 
   2   6   8       11.08       21.52     40.15 o 
   3   6   8     5468.65     5900.09     70.17 o 
   4   6   8       76.31       80.69     42.97 o 
   5   6   8    27873.47    28333.72    222.83 o 
   6   6   8      538.45      478.42     40.79 o 
   7   6   8      160.50      267.34     40.37 o 
   8   6   8      201.86      190.33     43.65 o 
   9   6   8     2988.89     3034.22     58.45 o 
  10   6   8      150.04      176.68     40.33 o 
  11   6   8      491.03      564.95     46.82 o 
  12   6   8      121.73      193.79     40.83 o 
  13   6   8     1986.35     1938.34     83.68 o 
  14   6   8       14.10       19.55     43.28 o 
  15   6   8        2.26       83.02     44.21 o 
 -15   7   8     1767.92     1339.26     78.75 o 
 -14   7   8     1196.21     1161.73     70.46 o 
 -13   7   8       23.91       66.86     47.63 o 
 -12   7   8       71.10      106.97     43.25 o 
 -11   7   8     5137.95     4726.83     95.06 o 
 -10   7   8     6162.05     6610.32    225.11 o 
  -9   7   8       12.10       51.14     39.80 o 
  -8   7   8        6.27       66.43     36.71 o 
  -7   7   8     9294.57     9086.01    201.54 o 
  -6   7   8     9869.07     9834.66    220.24 o 
  -5   7   8      727.40      810.78     45.86 o 
  -4   7   8      285.54      369.86     41.51 o 
  -3   7   8    16012.72    16294.55    179.74 o 
  -2   7   8    14723.87    14678.42    206.17 o 
  -1   7   8     7294.26     7779.92     98.18 o 
   0   7   8      301.48      412.27     44.61 o 
   1   7   8    14823.14    13926.63    289.19 o 
   2   7   8    18542.77    18786.99    322.63 o 
   3   7   8     2413.54     2375.56     51.67 o 
   4   7   8     3151.43     3061.46     52.63 o 
   5   7   8    31703.88    31938.00    314.47 o 
   6   7   8     8944.28     8907.03    135.75 o 
   7   7   8     3265.98     3068.26     53.31 o 
   8   7   8      375.27      443.44     48.68 o 
   9   7   8     3331.01     3636.67     75.35 o 
  10   7   8     1287.46     1146.33     43.64 o 
  11   7   8     1588.88     1472.16     52.70 o 
  12   7   8     1209.55     1215.51     50.37 o 
  13   7   8     2088.78     2157.40    125.78 o 
  14   7   8      433.46      335.11     43.83 o 
  15   7   8      284.32      180.45     57.31 o 
 -14   8   8       33.67       93.52     42.56 o 
 -13   8   8      246.81      254.74     41.14 o 
 -12   8   8      332.95      304.44     42.94 o 
 -11   8   8      389.12      383.63     38.42 o 
 -10   8   8      705.99      760.93     43.83 o 
  -9   8   8      132.56      113.23     40.34 o 
  -8   8   8      892.89      632.14     47.28 o 
  -7   8   8      510.03      512.41     44.91 o 
  -6   8   8       14.03      108.43     42.65 o 
  -5   8   8       41.04       67.02     44.03 o 
  -4   8   8      429.44      282.85     43.47 o 
  -3   8   8        8.75       30.07     43.36 o 
  -2   8   8      628.94      577.66     43.72 o 
  -1   8   8      590.53      536.76     43.01 o 
   0   8   8        6.80       32.60     41.74 o 
   1   8   8     3779.24     3539.04     72.52 o 
   2   8   8      760.67      696.87     42.90 o 
   3   8   8      222.27      149.11     42.18 o 
   4   8   8       10.49      102.17     45.07 o 
   5   8   8     3232.55     3203.05    102.82 o 
   6   8   8      424.98      481.81     44.11 o 
   7   8   8      145.33      213.65     42.75 o 
   8   8   8        1.33       76.22     44.68 o 
   9   8   8      462.19      548.61     48.71 o 
  10   8   8       38.25       49.36     46.35 o 
  11   8   8      128.30      136.53     42.89 o 
  12   8   8       10.21      171.23     40.46 o 
  13   8   8       19.40       32.38     39.52 o 
  14   8   8      171.76      188.88     42.67 o 
 -14   9   8      127.82      119.65     39.90 o 
 -13   9   8        0.17       82.94     47.83 o 
 -12   9   8        5.38       50.80     43.72 o 
 -11   9   8        2.51       50.34     40.17 o 
 -10   9   8      210.47      201.20     41.24 o 
  -9   9   8      208.18      304.13     45.21 o 
  -8   9   8      446.91      384.88     62.61 o 
  -7   9   8      223.17      272.24     46.40 o 
  -6   9   8     2662.07     2914.95     51.59 o 
  -5   9   8     1208.85     1433.09     46.99 o 
  -4   9   8     2530.40     2184.02     91.65 o 
  -3   9   8       62.84      132.88     48.19 o 
  -2   9   8      521.14      492.78     47.44 o 
  -1   9   8     1248.03     1255.65     48.94 o 
   0   9   8     1078.86     1032.67     46.80 o 
   1   9   8     1243.74     1106.47     46.63 o 
   2   9   8     1919.20     1941.30     55.72 o 
   3   9   8      811.41      771.99     46.19 o 
   4   9   8     4975.23     5356.27     62.73 o 
   5   9   8        3.71       84.61     44.56 o 
   6   9   8      367.77      328.09     44.51 o 
   7   9   8      156.21      232.47     43.99 o 
   8   9   8      703.91      875.74     44.34 o 
   9   9   8       67.44      105.18     41.84 o 
  10   9   8      720.58      701.95     45.21 o 
  11   9   8      693.46      713.81     53.70 o 
  12   9   8     1757.89     1778.81     73.93 o 
  13   9   8      150.20      157.71     50.53 o 
 -13  10   8       10.80      102.43     45.19 o 
 -12  10   8      116.76      145.28     43.08 o 
 -11  10   8      588.88      544.33     43.27 o 
 -10  10   8      185.83      160.25     44.59 o 
  -9  10   8        2.71       25.93     47.45 o 
  -8  10   8      112.64      105.71     47.25 o 
  -7  10   8     2603.42     2562.95     48.45 o 
  -6  10   8      747.45      805.54     44.39 o 
  -5  10   8       34.76      105.55     45.09 o 
  -4  10   8     1193.15     1243.17     50.06 o 
  -3  10   8     3356.53     3306.08     94.36 o 
  -2  10   8      509.28      511.22     46.46 o 
  -1  10   8       59.82       54.71     46.10 o 
   0  10   8      236.59      272.52     47.09 o 
   1  10   8     3123.29     3244.32     66.53 o 
   2  10   8     1056.58     1107.46     52.40 o 
   3  10   8        9.42       73.08     41.19 o 
   4  10   8        8.05      100.72     46.74 o 
   5  10   8     1703.85     1849.86     49.46 o 
   6  10   8       81.23      157.13     46.38 o 
   7  10   8      294.17      453.75     44.80 o 
   8  10   8        8.61       55.24     42.84 o 
   9  10   8      317.04      397.80     46.80 o 
  10  10   8       11.66       10.21     42.38 o 
  11  10   8      152.15      167.18     43.32 o 
  12  10   8      624.07      484.48     44.46 o 
  13  10   8       88.14      168.97     41.90 o 
 -12  11   8       87.63      167.42     47.85 o 
 -11  11   8     1162.41     1151.07     45.31 o 
 -10  11   8       14.82        6.54     54.12 o 
  -9  11   8      544.62      442.99     52.53 o 
  -8  11   8        2.93       26.70     47.76 o 
  -7  11   8     2086.78     2354.07    100.60 o 
  -6  11   8       47.69      165.99     42.13 o 
  -5  11   8      164.00      167.39     45.62 o 
  -4  11   8        0.50      -15.01     43.14 o 
  -3  11   8     4432.09     4472.27     55.71 o 
  -2  11   8     1231.11     1314.97     48.59 o 
  -1  11   8        9.93       57.87     43.93 o 
   0  11   8        3.16       58.55     43.95 o 
   1  11   8     4863.39     5073.45    101.02 o 
   2  11   8     1765.60     1800.61     89.93 o 
   3  11   8       15.39       69.48     45.82 o 
   4  11   8     1895.05     1840.86     57.20 o 
   5  11   8     7882.54     8263.32    216.80 o 
   6  11   8      361.80      394.96     49.16 o 
   7  11   8      493.99      543.01     49.26 o 
   8  11   8      173.46       87.34     44.53 o 
   9  11   8      771.67      877.74     51.44 o 
  10  11   8       49.63       99.05     43.24 o 
  11  11   8        2.78       68.56     41.68 o 
  12  11   8       47.73        4.16     43.37 o 
 -11  12   8        7.05       64.37     48.18 o 
 -10  12   8       64.83      206.03     47.84 o 
  -9  12   8      393.53      310.61     57.99 o 
  -8  12   8       89.27      154.86     42.31 o 
  -7  12   8      244.52      322.50     49.88 o 
  -6  12   8      684.69      865.58     44.55 o 
  -5  12   8      235.99      259.48     48.79 o 
  -4  12   8      279.43      375.90     46.43 o 
  -3  12   8      271.52      278.39     42.71 o 
  -2  12   8      928.30     1068.52     49.59 o 
  -1  12   8      610.26      669.04     44.17 o 
   0  12   8       21.82       71.03     41.77 o 
   1  12   8        3.06       25.90     46.46 o 
   2  12   8      565.36      594.60     50.96 o 
   3  12   8      616.80      623.56     50.78 o 
   4  12   8      801.87      676.37     51.30 o 
   5  12   8     1139.81     1134.71     50.10 o 
   6  12   8      826.34      834.06     50.71 o 
   7  12   8     1079.25     1048.88     50.07 o 
   8  12   8       35.44       26.52     47.20 o 
   9  12   8       14.88       53.88     48.03 o 
  10  12   8      490.99      459.93     44.58 o 
  11  12   8      229.06      106.69     46.08 o 
 -10  13   8       64.49       82.36     54.49 o 
  -9  13   8       27.04       94.99     45.19 o 
  -8  13   8      120.69      152.93     43.42 o 
  -7  13   8      632.18      611.82     43.40 o 
  -6  13   8      549.51      623.70     67.87 o 
  -5  13   8        5.09       91.06     42.80 o 
  -4  13   8      294.48      340.27     47.49 o 
  -3  13   8      795.69      684.96     48.23 o 
  -2  13   8       29.63      170.00     45.81 o 
  -1  13   8       18.09       64.85     48.31 o 
   0  13   8      409.60      457.02     43.67 o 
   1  13   8      433.48      469.07     49.53 o 
   2  13   8        3.02      128.00     51.45 o 
   3  13   8        3.50       21.89     55.34 o 
   4  13   8      262.51      374.75     47.68 o 
   5  13   8      313.23      303.38     53.19 o 
   6  13   8       62.19      104.29     53.50 o 
   7  13   8       35.00      102.09     46.26 o 
   8  13   8      125.37      109.43     49.67 o 
   9  13   8      185.94      141.84     50.66 o 
  10  13   8      287.17      284.59     52.45 o 
  -8  14   8      253.27      221.55     48.53 o 
  -7  14   8      207.96      261.44     43.96 o 
  -6  14   8      294.96      230.74     44.04 o 
  -5  14   8        2.35       38.59     42.56 o 
  -4  14   8      525.87      510.08     47.51 o 
  -3  14   8      185.04      235.14     45.98 o 
  -2  14   8       43.09      144.80     46.41 o 
  -1  14   8        7.12       46.16     44.94 o 
   0  14   8      209.16      283.33     43.65 o 
   1  14   8      113.86      119.58     53.40 o 
   2  14   8      123.12       90.01     51.35 o 
   3  14   8       10.92      124.14     46.59 o 
   4  14   8      267.51      259.41     54.59 o 
   5  14   8      275.72      219.60     55.14 o 
   6  14   8       54.23       64.11     51.58 o 
   7  14   8       14.74       69.50     51.37 o 
   8  14   8       39.68       84.00     49.53 o 
  -6  15   8      138.15      116.25     45.16 o 
  -5  15   8        3.94      119.06     45.34 o 
  -4  15   8       10.51       68.15     45.93 o 
  -3  15   8       15.78       -1.57     41.25 o 
  -2  15   8      210.57      230.54     46.76 o 
  -1  15   8       56.83      101.47     46.51 o 
   0  15   8        0.47       27.44     54.48 o 
   1  15   8        0.17       52.09     45.75 o 
   2  15   8      298.22      297.16     48.51 o 
   3  15   8       15.20      109.45     55.09 o 
   4  15   8        0.18       53.04     46.04 o 
   5  15   8       17.22       56.93     52.56 o 
   6  15   8      114.22      174.71     49.37 o 
  -3  16   8        2.44       88.62     46.31 o 
  -2  16   8       10.09       79.32     45.71 o 
  -1  16   8      152.77       83.88     49.39 o 
   0  16   8       10.07       65.43     52.78 o 
   1  16   8        0.30       94.40     42.51 o 
   2  16   8        1.48       69.08     50.28 o 
   3  16   8       79.37       96.46     51.17 o 
 -16   1   9       61.92      115.98     41.50 o 
 -15   1   9      379.90      453.99     38.91 o 
 -14   1   9       79.35       91.01     37.80 o 
 -13   1   9      849.44      961.61     38.22 o 
 -12   1   9       40.75       57.76     33.28 o 
 -11   1   9     4536.97     4883.86     97.71 o 
 -10   1   9      194.16      247.10     34.04 o 
  -9   1   9     4423.44     4839.76    127.68 o 
  -8   1   9      297.62      349.80     35.84 o 
  -7   1   9    41357.16    41617.10    541.39 o 
  -6   1   9     4021.86     4285.55     62.72 o 
  -5   1   9     9275.76     9302.13    123.58 o 
  -4   1   9      378.37      457.97     36.89 o 
  -3   1   9    61236.91    63521.88   1062.54 o 
  -2   1   9       51.78       88.29     40.37 o 
  -1   1   9     3487.68     3517.84     67.30 o 
   0   1   9     4575.05     4320.13     53.14 o 
   1   1   9    50426.85    55286.32    684.35 o 
   2   1   9     6640.80     6750.61     61.48 o 
   3   1   9    14676.01    14156.09    239.13 o 
   4   1   9       23.19       99.56     48.10 o 
   5   1   9     9318.61    11662.79    182.24 o 
   6   1   9     7379.41     7430.06    167.89 o 
   7   1   9     2133.03     1892.63     48.73 o 
   8   1   9      414.23      424.29     47.70 o 
   9   1   9     2081.76     1950.48     48.41 o 
  10   1   9     1280.08     1430.87     52.38 o 
  11   1   9      626.59      702.06     48.03 o 
  12   1   9       12.28       45.88     43.73 o 
  13   1   9       21.40      107.81     42.48 o 
  14   1   9       90.34       95.99     47.47 o 
  15   1   9        2.35      -41.19     41.19 o 
  16   1   9       81.06      112.27     46.59 o 
 -16   2   9       51.19       68.09     44.58 o 
 -15   2   9       34.33      132.82     42.20 o 
 -14   2   9      676.64      716.83     48.60 o 
 -13   2   9      695.51      740.47     36.71 o 
 -12   2   9      310.93      353.80     50.20 o 
 -11   2   9      365.44      469.62     32.92 o 
 -10   2   9     1568.99     1423.97     46.78 o 
  -9   2   9     3987.62     3965.38     58.94 o 
  -8   2   9      611.14      602.97     35.30 o 
  -7   2   9     3074.16     3123.18     77.15 o 
  -6   2   9     5372.19     4870.24     95.95 o 
  -5   2   9    14511.15    13639.39    344.91 o 
  -4   2   9     1133.57     1312.30     36.84 o 
  -3   2   9      686.15      794.68     38.61 o 
  -2   2   9      897.56      875.07     39.41 o 
  -1   2   9     5516.93     5070.24     74.94 o 
   0   2   9     3195.50     3522.46     51.15 o 
   1   2   9     2076.90     2412.94     50.99 o 
   2   2   9     4679.79     4962.30     94.65 o 
   3   2   9    12980.36    13290.82    330.01 o 
   4   2   9     1833.59     1693.33     54.69 o 
   5   2   9     6640.88     7882.95    289.64 o 
   6   2   9     1131.38     1123.54     51.92 o 
   7   2   9     1840.28     1738.33     52.69 o 
   8   2   9       17.33        0.63     39.79 o 
   9   2   9      750.69      666.32     45.23 o 
  10   2   9      419.73      350.85     42.76 o 
  11   2   9      988.21      911.33     46.18 o 
  12   2   9       11.97       82.83     46.99 o 
  13   2   9      164.42      175.46     42.71 o 
  14   2   9       36.89       95.50     44.51 o 
  15   2   9      187.83      165.43     45.64 o 
  16   2   9       62.25       30.18     47.64 o 
 -16   3   9      415.81      448.92     60.61 o 
 -15   3   9      191.81      172.98     41.64 o 
 -14   3   9      277.69      285.95     38.13 o 
 -13   3   9      110.19      224.02     56.95 o 
 -12   3   9      663.53      610.40     36.41 o 
 -11   3   9      773.21      770.72     46.24 o 
 -10   3   9      361.15      282.37     34.88 o 
  -9   3   9       40.71       49.59     33.69 o 
  -8   3   9     5396.15     4659.23     99.92 o 
  -7   3   9     1181.41     1040.19     36.66 o 
  -6   3   9     1714.62     1357.24     39.83 o 
  -5   3   9       16.88      148.97     39.94 o 
  -4   3   9    20928.45    19621.71    393.71 o 
  -3   3   9     2781.60     2904.18     57.46 o 
  -2   3   9     3981.27     3870.73     50.53 o 
  -1   3   9     3739.22     3940.94     49.88 o 
   0   3   9    14795.74    13472.33    150.90 o 
   1   3   9     1992.38     2072.09     54.04 o 
   2   3   9    20410.00    20095.83    230.60 o 
   3   3   9     4123.56     4294.68     86.86 o 
   4   3   9    29681.46    28022.72   1094.06 o 
   5   3   9    11044.39    10807.42    325.66 o 
   6   3   9     8784.31     8628.82    299.72 o 
   7   3   9     2519.78     2422.78    130.63 o 
   8   3   9     5021.17     4540.20    161.90 o 
   9   3   9     1515.09     1432.64     46.99 o 
  10   3   9     2839.48     2969.27     51.29 o 
  11   3   9      829.09      981.07     43.39 o 
  12   3   9     2401.91     2410.97     69.05 o 
  13   3   9     1434.32     1496.92     49.80 o 
  14   3   9      126.52       99.93     42.12 o 
  15   3   9       67.44      145.91     42.32 o 
  16   3   9      393.63      359.62     44.15 o 
 -16   4   9     1328.02     1387.29     83.92 o 
 -15   4   9      625.74      671.45     61.45 o 
 -14   4   9       12.33       27.32     36.90 o 
 -13   4   9      126.44      250.74     40.00 o 
 -12   4   9     3764.88     3750.91     68.40 o 
 -11   4   9     4319.10     4371.08     86.66 o 
 -10   4   9      924.04      963.30     38.57 o 
  -9   4   9     1449.10     1390.10     37.70 o 
  -8   4   9    14055.63    13230.39    292.63 o 
  -7   4   9    16366.30    16265.61    332.10 o 
  -6   4   9     1668.29     1641.57     42.78 o 
  -5   4   9    10588.90     9883.20    228.38 o 
  -4   4   9    27958.53    26620.42    534.95 o 
  -3   4   9    39143.59    38008.75    569.85 o 
  -2   4   9     4923.33     4553.05     79.31 o 
  -1   4   9    11654.48    11135.62    141.22 o 
   0   4   9    26728.53    23953.39    301.63 o 
   1   4   9    48001.84    46134.74    661.37 o 
   2   4   9     3570.07     3497.42     57.52 o 
   3   4   9    16944.80    16613.93    209.59 o 
   4   4   9    38447.34    36047.31    745.70 o 
   5   4   9    38655.80    36322.15    709.16 o 
   6   4   9     1048.92      991.51     43.22 o 
   7   4   9     5562.29     5000.11    133.20 o 
   8   4   9     7512.61     6651.73    232.86 o 
   9   4   9     8685.67     8453.61    260.25 o 
  10   4   9       91.13      118.58     42.75 o 
  11   4   9     2666.32     2499.48     87.81 o 
  12   4   9     3509.90     3455.93     83.07 o 
  13   4   9     3846.10     3853.05    145.89 o 
  14   4   9       11.17       62.77     45.47 o 
  15   4   9      460.20      485.98     48.26 o 
  16   4   9      508.12      408.26     62.33 o 
 -15   5   9       76.28       48.97     42.40 o 
 -14   5   9      383.08      388.82     39.64 o 
 -13   5   9       10.28       52.91     42.71 o 
 -12   5   9      355.87      530.55     38.82 o 
 -11   5   9       57.61      117.25     34.46 o 
 -10   5   9     1103.49     1081.60     39.16 o 
  -9   5   9      743.76      714.05     40.38 o 
  -8   5   9      970.96     1065.56     38.74 o 
  -7   5   9      726.73      909.68     41.22 o 
  -6   5   9     8564.31     8341.58    164.16 o 
  -5   5   9     1632.11     1743.64     41.23 o 
  -4   5   9     1801.42     1790.31     46.19 o 
  -3   5   9       65.78      115.93     35.64 o 
  -2   5   9     9788.02     9318.19     83.05 o 
  -1   5   9     9675.77    10282.04    140.80 o 
   0   5   9     2689.97     2377.79     47.50 o 
   1   5   9     7701.22     6723.49    121.36 o 
   2   5   9     8504.73     8282.13     77.36 o 
   3   5   9     2223.56     2564.23     48.29 o 
   4   5   9     4510.17     4457.98     62.78 o 
   5   5   9     2553.92     3402.73     70.94 o 
   6   5   9     2266.72     2378.19     62.97 o 
   7   5   9      552.30      645.97     47.02 o 
   8   5   9      889.06      837.36     45.90 o 
   9   5   9      147.31      220.13     38.66 o 
  10   5   9     1024.16      952.28     56.29 o 
  11   5   9        4.93       -3.38     41.09 o 
  12   5   9      186.80      199.45     90.39 o 
  13   5   9       12.43       58.35     58.95 o 
  14   5   9       81.05      172.90     43.37 o 
  15   5   9        8.27       69.13     46.74 o 
 -15   6   9      650.72      535.42     42.49 o 
 -14   6   9     1323.06     1269.40     63.51 o 
 -13   6   9       99.87       99.02     41.99 o 
 -12   6   9      514.62      506.82     40.19 o 
 -11   6   9     1121.24     1038.74     40.83 o 
 -10   6   9     4063.59     4439.81    136.39 o 
  -9   6   9     1591.75     1513.85     42.17 o 
  -8   6   9     2409.47     2215.22     59.33 o 
  -7   6   9     3576.07     3670.97     93.45 o 
  -6   6   9    13025.77    12984.20    297.15 o 
  -5   6   9     2669.09     2559.35     46.92 o 
  -4   6   9     2931.37     2806.68     53.58 o 
  -3   6   9    12385.21    13260.29    192.25 o 
  -2   6   9     4860.65     4350.58     48.34 o 
  -1   6   9     2940.06     2940.89     45.16 o 
   0   6   9     8399.74     8099.80    114.02 o 
   1   6   9      938.12      897.69     47.08 o 
   2   6   9     3302.08     3073.96     55.64 o 
   3   6   9     4881.66     4832.99     50.89 o 
   4   6   9      893.35      899.54     44.46 o 
   5   6   9    26084.28    26784.91    328.60 o 
   6   6   9      885.54      949.29     41.64 o 
   7   6   9     1559.92     1364.32     51.97 o 
   8   6   9      585.78      702.19     45.61 o 
   9   6   9     2147.31     2105.26     42.15 o 
  10   6   9      188.69      161.02     38.48 o 
  11   6   9      344.43      371.00     41.72 o 
  12   6   9      249.10      401.48     53.30 o 
  13   6   9     1856.32     1564.36     91.15 o 
  14   6   9      121.25      126.96     39.96 o 
  15   6   9      201.26      136.26     44.19 o 
 -15   7   9       13.21      142.07     46.67 o 
 -14   7   9       28.58       92.67     38.26 o 
 -13   7   9       54.56       55.20     42.93 o 
 -12   7   9        6.49       13.98     47.85 o 
 -11   7   9      245.99      294.54     36.22 o 
 -10   7   9       19.94       78.11     41.92 o 
  -9   7   9      308.17      263.99     45.02 o 
  -8   7   9      428.74      413.56     39.96 o 
  -7   7   9      663.28      583.99     41.85 o 
  -6   7   9      638.92      698.37     41.65 o 
  -5   7   9       35.10       55.24     43.39 o 
  -4   7   9      769.08      888.57     42.24 o 
  -3   7   9     1799.54     1810.35     44.92 o 
  -2   7   9        8.62      109.82     39.12 o 
  -1   7   9      886.03     1012.03     44.03 o 
   0   7   9    11144.05    11506.88    210.26 o 
   1   7   9     8040.98     8100.40    176.33 o 
   2   7   9      290.28      604.00     84.55 o 
   3   7   9       19.62       59.18     41.19 o 
   4   7   9       33.69       56.35     47.27 o 
   5   7   9      434.11      529.03     46.39 o 
   6   7   9     1266.45     1208.14     47.01 o 
   7   7   9      142.86      112.11     43.81 o 
   8   7   9      183.84      294.34     48.88 o 
   9   7   9      131.44      254.20     41.04 o 
  10   7   9      547.96      530.00     41.97 o 
  11   7   9      258.74      172.31     41.36 o 
  12   7   9       43.46      101.93     39.47 o 
  13   7   9        8.47       95.25     41.60 o 
  14   7   9       93.79      104.31     40.78 o 
  15   7   9       22.11       92.94     93.90 o 
 -14   8   9      378.52      282.96     43.30 o 
 -13   8   9      120.66      168.89     37.39 o 
 -12   8   9     1048.10     1102.83     84.15 o 
 -11   8   9        1.90       67.78     39.57 o 
 -10   8   9     2525.76     2376.35     92.35 o 
  -9   8   9      601.58      683.98     42.10 o 
  -8   8   9     2232.56     2325.84     44.51 o 
  -7   8   9       42.80       76.08     41.72 o 
  -6   8   9     3632.83     3729.84     89.38 o 
  -5   8   9     2201.46     2524.89     66.60 o 
  -4   8   9     4873.87     4799.10     93.41 o 
  -3   8   9      177.78      150.13     47.93 o 
  -2   8   9     4941.67     5087.69     53.88 o 
  -1   8   9     2914.76     3131.19     47.45 o 
   0   8   9      565.34      613.44     39.42 o 
   1   8   9     2122.45     2175.20     46.23 o 
   2   8   9     2977.90     3161.54     71.55 o 
   3   8   9     1961.81     1788.82     46.01 o 
   4   8   9     7918.58     8127.62    208.96 o 
   5   8   9     3243.92     3294.06     67.98 o 
   6   8   9     2451.32     2531.62     51.12 o 
   7   8   9      607.14      565.70     40.96 o 
   8   8   9      364.44      399.60     43.98 o 
   9   8   9      355.26      416.34     41.29 o 
  10   8   9      214.80      260.10     46.52 o 
  11   8   9      200.17      318.34     56.70 o 
  12   8   9      581.47      660.62     45.35 o 
  13   8   9      133.59      102.59     40.84 o 
  14   8   9      253.13      187.53     50.63 o 
 -14   9   9       72.76      304.66    101.08 o 
 -13   9   9      332.22      378.81     43.76 o 
 -12   9   9       31.03       79.20     40.01 o 
 -11   9   9     1836.08     1662.69     60.26 o 
 -10   9   9       23.22       65.58     40.72 o 
  -9   9   9     1365.82     1278.53     47.73 o 
  -8   9   9        1.09       56.85     41.01 o 
  -7   9   9     4874.79     4802.42    224.52 o 
  -6   9   9      625.82      842.35     52.14 o 
  -5   9   9     2661.00     2759.91     58.91 o 
  -4   9   9        1.04       74.01     47.05 o 
  -3   9   9    10580.98    10828.63    201.98 o 
  -2   9   9      267.00      349.07     47.56 o 
  -1   9   9      926.13      972.52     47.47 o 
   0   9   9      125.22      178.17     40.74 o 
   1   9   9      508.02      534.04     45.17 o 
   2   9   9     1911.71     1852.68     51.84 o 
   3   9   9     2206.67     2148.69     49.30 o 
   4   9   9      691.12      733.18     48.37 o 
   5   9   9     1334.97     1356.60     47.16 o 
   6   9   9      711.71      779.39     46.83 o 
   7   9   9      454.74      440.19     45.29 o 
   8   9   9       24.93       99.02     41.66 o 
   9   9   9      540.30      596.20     43.36 o 
  10   9   9      808.14      779.24     44.10 o 
  11   9   9       11.75       57.02     40.14 o 
  12   9   9        3.87      115.83     49.76 o 
  13   9   9      644.83      502.52     51.43 o 
 -13  10   9       60.58      179.99     42.29 o 
 -12  10   9      102.98      128.84     42.91 o 
 -11  10   9     1474.54     1319.56     61.36 o 
 -10  10   9      151.65      164.57     48.44 o 
  -9  10   9       59.95      158.46     61.05 o 
  -8  10   9      231.13      358.32     49.21 o 
  -7  10   9     2917.05     2871.69    147.33 o 
  -6  10   9      975.38     1000.79     46.45 o 
  -5  10   9      183.57      195.86     50.46 o 
  -4  10   9      885.86      906.72     46.59 o 
  -3  10   9     5722.98     5792.61     58.57 o 
  -2  10   9       95.00      113.48     43.58 o 
  -1  10   9       23.04       68.72     45.65 o 
   0  10   9     2388.55     2639.89     51.38 o 
   1  10   9      591.42      625.89     49.22 o 
   2  10   9      198.34      228.53     47.12 o 
   3  10   9      127.55      202.54     45.90 o 
   4  10   9     1623.23     1788.87     48.35 o 
   5  10   9     8060.68     8088.68    127.82 o 
   6  10   9        4.36      133.21     49.75 o 
   7  10   9       64.27       81.93     45.27 o 
   8  10   9      456.34      401.33     46.55 o 
   9  10   9     1659.76     1724.46     49.15 o 
  10  10   9      150.14      201.15     42.37 o 
  11  10   9       14.23      111.99     42.32 o 
  12  10   9      809.70      587.81     44.56 o 
  13  10   9     1950.23     1631.56     45.52 o 
 -12  11   9        4.07       65.74     41.24 o 
 -11  11   9     1180.97     1007.25     92.11 o 
 -10  11   9      130.55      167.59     55.64 o 
  -9  11   9       54.21       26.16     43.61 o 
  -8  11   9       22.91       52.10     45.33 o 
  -7  11   9     2353.49     2351.43     51.42 o 
  -6  11   9       17.24      106.62     41.69 o 
  -5  11   9        2.19       61.96     42.08 o 
  -4  11   9       26.00       37.77     42.41 o 
  -3  11   9     4088.27     4261.75     70.47 o 
  -2  11   9     1380.97     1525.12     58.69 o 
  -1  11   9       40.94      165.95     45.84 o 
   0  11   9      820.52      848.83     45.27 o 
   1  11   9     3296.41     3429.73     54.21 o 
   2  11   9      715.41      681.06     50.36 o 
   3  11   9      292.08      387.88     49.03 o 
   4  11   9      449.68      446.14     51.90 o 
   5  11   9     9021.79     8866.53    171.12 o 
   6  11   9     1780.03     1809.69     74.49 o 
   7  11   9      361.89      306.77     48.39 o 
   8  11   9      177.49      173.29     44.98 o 
   9  11   9     1723.06     1493.79     67.67 o 
  10  11   9       90.89       83.09     43.50 o 
  11  11   9       53.57       61.20     41.48 o 
  12  11   9      162.20      126.43     44.15 o 
 -11  12   9       32.25       70.22     47.69 o 
 -10  12   9     1263.78     1354.69     79.40 o 
  -9  12   9        4.68       26.17     49.38 o 
  -8  12   9       31.62       67.19     43.80 o 
  -7  12   9      162.10      170.91     47.33 o 
  -6  12   9     2720.68     3089.31    152.61 o 
  -5  12   9      117.95       93.84     42.68 o 
  -4  12   9       68.75      106.03     41.75 o 
  -3  12   9      437.63      456.95     44.98 o 
  -2  12   9     4098.63     4214.47     54.86 o 
  -1  12   9      389.71      312.55     42.19 o 
   0  12   9       85.07      116.46     43.75 o 
   1  12   9      537.40      497.35     58.60 o 
   2  12   9     2177.48     2228.42     57.54 o 
   3  12   9       69.38      182.67     51.21 o 
   4  12   9      122.56      140.05     49.97 o 
   5  12   9      568.13      678.30     48.62 o 
   6  12   9     2197.74     2116.70     55.48 o 
   7  12   9       61.12      139.19     54.08 o 
   8  12   9       10.66       31.37     50.82 o 
   9  12   9      129.10      133.76     48.68 o 
  10  12   9      293.64      320.48     42.72 o 
  11  12   9      168.54      247.10     44.01 o 
 -10  13   9      643.48      572.04     50.96 o 
  -9  13   9        7.28       34.02     47.50 o 
  -8  13   9      295.99      248.19     52.33 o 
  -7  13   9      251.27      232.28     38.53 o 
  -6  13   9     1944.78     1700.66     49.69 o 
  -5  13   9       23.69       55.74     41.72 o 
  -4  13   9      941.25      908.64     46.74 o 
  -3  13   9      662.29      604.31     48.69 o 
  -2  13   9     2748.94     2671.35     49.68 o 
  -1  13   9       22.97       67.22     47.67 o 
   0  13   9      192.62      185.75     41.38 o 
   1  13   9      424.83      422.86     51.20 o 
   2  13   9     1599.06     1531.67     86.94 o 
   3  13   9      157.12      122.71     47.81 o 
   4  13   9      706.33      693.44     55.54 o 
   5  13   9      264.78      193.75     53.59 o 
   6  13   9      928.78      854.16     49.21 o 
   7  13   9        2.79       49.74     48.62 o 
   8  13   9       91.19       94.89     53.10 o 
   9  13   9      134.28       98.70     51.17 o 
  10  13   9      186.82      101.87    102.51 o 
  -8  14   9      332.54      265.62     46.76 o 
  -7  14   9      175.97      197.19     44.64 o 
  -6  14   9      109.66      130.47     43.65 o 
  -5  14   9        0.07       56.87     46.60 o 
  -4  14   9      924.75      712.51     46.87 o 
  -3  14   9      367.97      419.67     46.05 o 
  -2  14   9      324.94      286.09     48.97 o 
  -1  14   9        3.38        7.81     47.98 o 
   0  14   9      523.35      496.08     43.64 o 
   1  14   9      264.11      319.90     50.81 o 
   2  14   9      242.76      237.75     44.75 o 
   3  14   9        0.42       72.19     50.40 o 
   4  14   9      426.29      385.13     51.56 o 
   5  14   9      888.97      867.60     56.15 o 
   6  14   9       67.34      169.79     50.44 o 
   7  14   9        6.37       22.69     52.38 o 
   8  14   9      150.16      171.43     45.79 o 
  -6  15   9       54.23       47.32     46.21 o 
  -5  15   9       13.56       62.03     43.59 o 
  -4  15   9      208.50      193.63     45.71 o 
  -3  15   9      211.54      224.39     48.78 o 
  -2  15   9      106.21       42.92     49.58 o 
  -1  15   9       30.78       52.64     49.01 o 
   0  15   9      249.12      236.01     44.81 o 
   1  15   9      110.10      144.65     44.12 o 
   2  15   9       85.36       66.04     46.37 o 
   3  15   9       89.26      -14.35     58.93 o 
   4  15   9       99.64      167.44     46.50 o 
   5  15   9      521.45      503.44     47.59 o 
   6  15   9       45.30      146.34     78.42 o 
  -3  16   9       15.00      117.79     44.48 o 
  -2  16   9       85.05       89.43     45.39 o 
  -1  16   9       74.04      116.04     44.51 o 
   0  16   9      105.82      120.24     62.56 o 
   1  16   9        1.33       82.26     44.31 o 
   2  16   9      100.05       91.64     47.64 o 
   3  16   9       88.32      120.26     47.72 o 
 -16   0  10      433.79      554.33     62.74 o 
 -15   0  10       65.74      124.74     57.54 o 
 -14   0  10      984.61     1236.18     65.68 o 
 -13   0  10      277.08      235.82     51.81 o 
 -12   0  10     1408.56     1405.72     58.98 o 
 -11   0  10        0.41       61.67     53.51 o 
 -10   0  10     2210.49     1648.28    114.05 o 
  -9   0  10      436.17      459.49     52.56 o 
  -8   0  10     7380.19     7251.06    132.36 o 
  -7   0  10     1120.34     1111.35     78.87 o 
  -6   0  10     6448.19     8060.54    161.58 o 
  -5   0  10       12.35       31.77     49.49 o 
  -4   0  10    25394.96    25659.86    404.40 o 
  -3   0  10     4160.00     4148.03    129.00 o 
  -2   0  10     7039.69     6207.18    167.34 o 
  -1   0  10      180.09      161.12     60.01 o 
   0   0  10    18897.50    18324.00    470.71 o 
   1   0  10     5565.09     5364.30     79.30 o 
   2   0  10    76173.18    75813.42   1202.99 o 
   3   0  10       87.85      137.53     66.74 o 
   4   0  10    31198.66    31691.38    432.52 o 
   5   0  10      142.60      204.78     75.30 o 
   6   0  10    30734.85    29675.04   1129.93 o 
   7   0  10      587.44      615.11     59.10 o 
   8   0  10     6872.39     6485.33    250.14 o 
   9   0  10      941.36      860.08     83.46 o 
  10   0  10     1858.40     1885.95     63.19 o 
  11   0  10      572.14      433.49     59.72 o 
  12   0  10     4328.95     4618.24    233.72 o 
  13   0  10      980.77     1149.78     98.13 o 
  14   0  10      122.65      189.91     73.65 o 
  15   0  10      198.71      191.16     61.16 o 
  16   0  10      682.56      537.64     65.43 o 
 -16   1  10       12.94       15.55     42.99 o 
 -15   1  10        1.72       64.33     36.96 o 
 -14   1  10      715.49      837.62     41.38 o 
 -13   1  10      143.02      215.14     40.12 o 
 -12   1  10       14.53       55.36     35.51 o 
 -11   1  10      593.49      683.44     36.37 o 
 -10   1  10     1771.36     1747.35     60.07 o 
  -9   1  10      584.02      739.45     34.66 o 
  -8   1  10       42.37      110.39     34.99 o 
  -7   1  10     8513.35     8634.91    112.17 o 
  -6   1  10      542.90      652.14     37.81 o 
  -5   1  10      969.33     1154.76     38.28 o 
  -4   1  10      132.13      196.63     32.22 o 
  -3   1  10    11296.67    11703.52    201.52 o 
  -2   1  10     2547.23     2381.02     45.48 o 
  -1   1  10     1339.05     1552.43     46.26 o 
   0   1  10       85.27      158.18     40.55 o 
   1   1  10    12621.75    13457.98    136.16 o 
   2   1  10    19033.67    18847.34    295.53 o 
   3   1  10     9554.62     9504.55    159.70 o 
   4   1  10      946.22      938.32     49.66 o 
   5   1  10      282.44      462.71     47.52 o 
   6   1  10     9114.20     9363.74    251.79 o 
   7   1  10     1530.03     1433.64     50.10 o 
   8   1  10        8.47       57.73     42.26 o 
   9   1  10     2122.38     2025.78     54.57 o 
  10   1  10     1060.71     1194.43     50.34 o 
  11   1  10     1546.56     1614.50     49.89 o 
  12   1  10        3.28       64.64     55.57 o 
  13   1  10      869.80      927.08     46.14 o 
  14   1  10      139.69      184.19     43.83 o 
  15   1  10      134.82      172.21     45.11 o 
  16   1  10        0.72        8.96     40.73 o 
 -16   2  10       64.42       26.42     49.77 o 
 -15   2  10      709.13      547.90     48.34 o 
 -14   2  10       14.98       95.95     34.22 o 
 -13   2  10     2758.96     2787.78     43.17 o 
 -12   2  10      117.54      113.32     37.89 o 
 -11   2  10      742.17      695.85     35.24 o 
 -10   2  10       96.75      158.70     34.11 o 
  -9   2  10    13852.31    14215.30    229.48 o 
  -8   2  10     1461.26     1396.27     37.80 o 
  -7   2  10        7.63       12.35     36.91 o 
  -6   2  10       27.76       76.47     34.06 o 
  -5   2  10    36318.62    36556.22    501.02 o 
  -4   2  10     7012.76     6934.69    134.77 o 
  -3   2  10     1502.22     1619.05     39.69 o 
  -2   2  10        2.71       24.19     38.14 o 
  -1   2  10    45418.13    47439.62    744.81 o 
   0   2  10     7302.25     7307.38     99.58 o 
   1   2  10       69.12      130.82     44.24 o 
   2   2  10      608.00      539.89     50.50 o 
   3   2  10    81564.36    83096.77    776.67 o 
   4   2  10     3679.36     3421.39     69.70 o 
   5   2  10    20429.63    22545.43    550.35 o 
   6   2  10      170.01      141.77     47.35 o 
   7   2  10     8638.89     8121.37    262.12 o 
   8   2  10     1909.18     1959.61     57.65 o 
   9   2  10       21.52       91.70     46.74 o 
  10   2  10      352.63      432.61     42.90 o 
  11   2  10     5401.25     6025.21     74.36 o 
  12   2  10     1549.99     1636.30     66.73 o 
  13   2  10       31.14       69.30     41.67 o 
  14   2  10       89.87      170.42     59.00 o 
  15   2  10      202.93      264.40     67.61 o 
  16   2  10      362.02      330.00     61.62 o 
 -16   3  10      178.61      240.95     44.19 o 
 -15   3  10      803.08      862.74     67.10 o 
 -14   3  10        1.00       36.44     34.26 o 
 -13   3  10       39.01       35.45     37.08 o 
 -12   3  10     1565.77     1724.71     38.75 o 
 -11   3  10     1437.79     1332.21     38.80 o 
 -10   3  10      141.57      180.66     34.63 o 
  -9   3  10      990.34      964.54     35.67 o 
  -8   3  10     3350.43     3588.44     59.85 o 
  -7   3  10     2529.46     2256.94     38.50 o 
  -6   3  10       32.38      108.77     37.16 o 
  -5   3  10     3507.78     2999.67     72.17 o 
  -4   3  10     4051.85     4597.30    115.96 o 
  -3   3  10     6888.40     6690.66    143.29 o 
  -2   3  10     1311.36     1401.51     41.27 o 
  -1   3  10      531.49      493.98     42.19 o 
   0   3  10     3016.21     3244.27     62.05 o 
   1   3  10     4794.64     4619.52     57.76 o 
   2   3  10      656.99      784.98     55.77 o 
   3   3  10     6504.84     6619.84    161.54 o 
   4   3  10     1351.65     2406.45    130.05 o 
   5   3  10    32998.63    33464.48    985.05 o 
   6   3  10      122.20      108.60     44.06 o 
   7   3  10      459.01      485.47     47.69 o 
   8   3  10       32.42      189.77     47.56 o 
   9   3  10     2710.95     2624.22    101.32 o 
  10   3  10      542.56      382.39     44.59 o 
  11   3  10     1715.86     2003.74     67.03 o 
  12   3  10       21.36       85.79     43.09 o 
  13   3  10      842.90      847.43     46.64 o 
  14   3  10      102.27      110.15     46.94 o 
  15   3  10      167.72      188.09     49.66 o 
  16   3  10       42.33      104.25     51.75 o 
 -16   4  10       60.75      117.44     46.04 o 
 -15   4  10       28.95       94.39     38.18 o 
 -14   4  10        0.85       41.81     39.87 o 
 -13   4  10      333.24      395.71     38.18 o 
 -12   4  10      247.47      370.70     37.97 o 
 -11   4  10        8.97      112.04     38.28 o 
 -10   4  10      168.29      146.30     36.99 o 
  -9   4  10      463.50      594.65     39.89 o 
  -8   4  10      639.01      907.03     49.79 o 
  -7   4  10       39.43       93.04     34.89 o 
  -6   4  10     2284.61     2105.85     51.69 o 
  -5   4  10      864.69      943.02     48.63 o 
  -4   4  10     2248.24     2371.14     86.57 o 
  -3   4  10        0.05       47.42     37.55 o 
  -2   4  10     1632.89     1515.40     39.39 o 
  -1   4  10      117.28      110.61     37.64 o 
   0   4  10     4424.76     3398.09     52.51 o 
   1   4  10      829.12      855.40     51.32 o 
   2   4  10      609.07      746.37     47.23 o 
   3   4  10        4.55      132.98     43.10 o 
   4   4  10    14823.40    14664.32    328.89 o 
   5   4  10       47.11      109.34     48.30 o 
   6   4  10      209.04      211.12     42.14 o 
   7   4  10       46.13       49.31     44.36 o 
   8   4  10     2051.99     2116.74    107.07 o 
   9   4  10      102.01      140.88     41.93 o 
  10   4  10       43.57       99.83     42.39 o 
  11   4  10       65.09      153.33     44.39 o 
  12   4  10      730.17      687.43     46.59 o 
  13   4  10       55.38       40.45     43.84 o 
  14   4  10      165.14      163.27     39.71 o 
  15   4  10        0.20       27.11     42.77 o 
 -15   5  10      293.83      346.26     57.02 o 
 -14   5  10      744.05      727.51     41.34 o 
 -13   5  10     1265.58     1286.12     52.02 o 
 -12   5  10      251.99      239.69     42.99 o 
 -11   5  10     1487.56     1642.31     48.33 o 
 -10   5  10     2877.18     2919.29     59.77 o 
  -9   5  10     3513.35     3521.01    100.81 o 
  -8   5  10      319.37      329.47     35.77 o 
  -7   5  10     7252.17     7277.57    255.65 o 
  -6   5  10    18690.60    18106.76    454.10 o 
  -5   5  10    10173.11     9546.84    238.94 o 
  -4   5  10       32.63      128.03     35.72 o 
  -3   5  10     5923.33     4989.86     46.20 o 
  -2   5  10    19161.05    18941.45    198.34 o 
  -1   5  10     1373.99     1289.09     45.81 o 
   0   5  10       21.37       67.13     42.07 o 
   1   5  10     9536.83     8786.72     85.58 o 
   2   5  10    11746.52    12232.75    195.07 o 
   3   5  10     3339.55     2925.25     50.27 o 
   4   5  10     5390.16     5527.69     69.59 o 
   5   5  10     5731.01     5483.35     61.99 o 
   6   5  10    11734.62    11574.50    193.98 o 
   7   5  10      134.96      105.07     41.14 o 
   8   5  10     1183.27     1279.14     44.76 o 
   9   5  10     2558.73     2305.32     85.02 o 
  10   5  10     3217.84     3058.80     73.07 o 
  11   5  10      807.55      823.57     51.71 o 
  12   5  10      536.92      513.77     46.77 o 
  13   5  10      664.48      785.63     79.34 o 
  14   5  10     1439.05     1188.68     46.33 o 
  15   5  10       59.73       73.25     45.05 o 
 -15   6  10       12.44       94.71     47.41 o 
 -14   6  10      749.17      611.17     42.77 o 
 -13   6  10      503.34      498.49     39.60 o 
 -12   6  10       14.89       53.64     36.58 o 
 -11   6  10       17.26       84.55     35.51 o 
 -10   6  10     2314.43     2379.31     76.56 o 
  -9   6  10      640.45      640.28     45.63 o 
  -8   6  10       80.89      103.98     36.68 o 
  -7   6  10      990.08     1077.11     41.25 o 
  -6   6  10    10439.12    10250.48    208.15 o 
  -5   6  10      230.81      296.90     40.97 o 
  -4   6  10      315.97      354.00     41.23 o 
  -3   6  10       46.85      169.71     37.93 o 
  -2   6  10     9773.93     9769.20    135.94 o 
  -1   6  10      416.71      399.85     41.57 o 
   0   6  10     2257.64     2172.67     45.73 o 
   1   6  10     2451.96     2275.55     58.33 o 
   2   6  10     6592.20     6834.62    111.53 o 
   3   6  10      635.92      805.03     44.05 o 
   4   6  10      957.55      872.11     47.47 o 
   5   6  10      745.16      995.71     47.11 o 
   6   6  10     5113.19     5053.09     52.64 o 
   7   6  10      904.68      935.75     51.24 o 
   8   6  10     1004.21      817.39     41.72 o 
   9   6  10      164.00      167.38     42.74 o 
  10   6  10     1209.66     1029.68     49.80 o 
  11   6  10      360.34      400.65     46.15 o 
  12   6  10      186.24      211.87     38.93 o 
  13   6  10       24.89       65.00     38.44 o 
  14   6  10      444.95      440.93     41.95 o 
  15   6  10      127.11      134.90     39.03 o 
 -15   7  10      664.16      581.64     97.94 o 
 -14   7  10      335.94      231.06     40.66 o 
 -13   7  10       88.42      219.11     42.05 o 
 -12   7  10        1.36       17.99     62.22 o 
 -11   7  10     3292.59     3434.35    104.06 o 
 -10   7  10     1744.45     1765.59     55.93 o 
  -9   7  10      647.64      804.84     42.52 o 
  -8   7  10       79.87      138.26     37.95 o 
  -7   7  10     7947.18     8035.33    189.35 o 
  -6   7  10     3504.54     3585.50     99.17 o 
  -5   7  10     5002.52     5337.01     86.51 o 
  -4   7  10        5.85       35.92     42.62 o 
  -3   7  10    24581.07    24589.02    343.61 o 
  -2   7  10     5437.05     5221.01     50.65 o 
  -1   7  10     3742.28     4021.25     53.13 o 
   0   7  10     4125.87     4286.94     64.93 o 
   1   7  10    18230.02    18319.92    418.50 o 
   2   7  10     4268.39     4364.02    103.67 o 
   3   7  10     7206.81     7905.53     80.57 o 
   4   7  10      346.17      408.62     48.61 o 
   5   7  10    30313.54    30490.99    472.94 o 
   6   7  10     2194.64     2278.03     49.26 o 
   7   7  10     1418.04     1392.64     43.92 o 
   8   7  10     1101.19     1155.79     43.98 o 
   9   7  10     3088.45     2980.79     73.43 o 
  10   7  10      557.87      601.98     44.00 o 
  11   7  10      697.85      696.19     49.44 o 
  12   7  10       84.95      183.29     61.44 o 
  13   7  10     1570.68     1426.45     72.78 o 
  14   7  10      155.15      108.67     40.67 o 
 -14   8  10     1203.10     1068.05     47.88 o 
 -13   8  10      323.90      373.90     42.26 o 
 -12   8  10      194.30      135.33     37.60 o 
 -11   8  10      150.37      278.51     40.03 o 
 -10   8  10     6058.26     6382.56    170.91 o 
  -9   8  10      153.07      183.84     40.81 o 
  -8   8  10      994.78      902.58     43.60 o 
  -7   8  10        5.81       14.81     42.99 o 
  -6   8  10    12325.22    13062.41    412.38 o 
  -5   8  10      109.12      174.43     42.24 o 
  -4   8  10     3732.24     3987.05     67.39 o 
  -3   8  10      102.86      121.61     41.64 o 
  -2   8  10    17563.77    17189.29    178.31 o 
  -1   8  10      230.62      257.96     43.22 o 
   0   8  10      392.75      460.38     40.38 o 
   1   8  10       39.39       61.46     47.13 o 
   2   8  10    17544.37    17519.55    333.93 o 
   3   8  10     1298.90     1443.79     46.10 o 
   4   8  10      128.79      306.42     47.91 o 
   5   8  10     2509.69     2601.93     75.38 o 
   6   8  10    12777.28    12779.86    191.93 o 
   7   8  10      582.00      490.27     42.54 o 
   8   8  10        2.01       44.76     43.52 o 
   9   8  10      180.06      226.79     40.83 o 
  10   8  10     3864.73     3832.27     77.26 o 
  11   8  10       74.32      140.15     49.59 o 
  12   8  10      143.86      174.64     46.81 o 
  13   8  10      228.59      253.96     41.20 o 
  14   8  10     1470.50     1231.08    104.69 o 
 -13   9  10        6.79       56.17     42.12 o 
 -12   9  10        6.29       45.63     42.47 o 
 -11   9  10      121.62      120.20     39.38 o 
 -10   9  10     3292.29     3454.78    169.49 o 
  -9   9  10      532.31      491.44     42.73 o 
  -8   9  10       56.20       76.09     47.74 o 
  -7   9  10     1730.94     1761.44     46.60 o 
  -6   9  10    12775.67    13589.82    656.34 o 
  -5   9  10     1459.81     1459.62     51.24 o 
  -4   9  10        9.81       52.59     46.94 o 
  -3   9  10     1120.72     1197.68     47.42 o 
  -2   9  10    10204.32    10779.07    154.76 o 
  -1   9  10     1594.52     1508.37     45.37 o 
   0   9  10       28.71      100.53     38.48 o 
   1   9  10      985.91      942.40     51.48 o 
   2   9  10     4805.27     5107.66    124.54 o 
   3   9  10      258.40      277.21     40.31 o 
   4   9  10     1347.58     1478.05     49.01 o 
   5   9  10      241.87      250.81     43.74 o 
   6   9  10     3487.47     3690.29     62.73 o 
   7   9  10      100.32      134.51     42.86 o 
   8   9  10      653.41      510.56     44.88 o 
   9   9  10      232.07      273.46     46.15 o 
  10   9  10      797.14      773.85     44.88 o 
  11   9  10        2.81       94.26     40.80 o 
  12   9  10      113.13      111.18     43.85 o 
  13   9  10       69.73       86.98     49.19 o 
 -13  10  10       24.59      -14.76     39.54 o 
 -12  10  10       25.07       63.47     42.70 o 
 -11  10  10      326.58      301.55     47.83 o 
 -10  10  10       27.40       58.45     47.28 o 
  -9  10  10      552.72      399.78     45.56 o 
  -8  10  10       28.03      101.51     46.96 o 
  -7  10  10       89.71      133.64     50.30 o 
  -6  10  10     1887.48     2246.90     50.74 o 
  -5  10  10      473.22      379.79     46.41 o 
  -4  10  10      571.18      723.52     44.17 o 
  -3  10  10     1439.10     1549.05     45.65 o 
  -2  10  10        4.37       94.54     41.60 o 
  -1  10  10      710.32      664.05     48.66 o 
   0  10  10       79.18      131.06     42.87 o 
   1  10  10     2518.82     2558.35     58.73 o 
   2  10  10     1268.58     1352.74     54.62 o 
   3  10  10      978.58     1003.82     47.43 o 
   4  10  10      306.05      341.96     47.65 o 
   5  10  10     3711.43     3728.88     84.79 o 
   6  10  10      490.11      612.41     50.54 o 
   7  10  10        0.23       43.48     44.24 o 
   8  10  10      207.89      293.11     46.46 o 
   9  10  10      813.92      785.14     46.72 o 
  10  10  10       15.45      -10.48     42.57 o 
  11  10  10       15.42      -39.52     42.47 o 
  12  10  10      318.66      262.27     43.14 o 
  13  10  10      184.35      156.08    100.28 o 
 -12  11  10      192.31       98.64     51.26 o 
 -11  11  10      458.10      501.47     45.35 o 
 -10  11  10       36.77       15.94     45.11 o 
  -9  11  10     1285.95     1346.59    109.51 o 
  -8  11  10      642.51      619.52     47.08 o 
  -7  11  10      264.17      365.34     50.42 o 
  -6  11  10       16.84       56.32     45.93 o 
  -5  11  10     5243.93     5368.39    130.67 o 
  -4  11  10      763.18      797.51     44.25 o 
  -3  11  10      274.09      398.32     47.83 o 
  -2  11  10      750.08      769.43     48.39 o 
  -1  11  10     5024.11     5068.76     90.63 o 
   0  11  10      295.02      340.60     47.65 o 
   1  11  10      985.77      943.19     44.78 o 
   2  11  10     1278.52     1341.40     54.56 o 
   3  11  10     5163.03     5164.50    137.88 o 
   4  11  10      332.35      440.63     47.94 o 
   5  11  10     2306.96     2145.96     75.78 o 
   6  11  10      869.88      951.76     50.33 o 
   7  11  10     3184.41     3092.47     63.87 o 
   8  11  10       38.66      106.02     46.63 o 
   9  11  10      225.62      292.95     44.97 o 
  10  11  10        2.01        6.46     43.38 o 
  11  11  10      721.67      659.22     43.22 o 
  12  11  10        9.58       11.14     47.36 o 
 -11  12  10       17.46       -3.50     61.37 o 
 -10  12  10        4.67       -2.66     45.57 o 
  -9  12  10      441.33      382.62     47.24 o 
  -8  12  10      346.35      419.34     44.32 o 
  -7  12  10       74.48      158.82     46.75 o 
  -6  12  10        5.67      114.56     61.50 o 
  -5  12  10     1394.24     1266.21     64.67 o 
  -4  12  10      906.44      979.85     46.08 o 
  -3  12  10        2.21       77.36     46.01 o 
  -2  12  10      305.59      214.80     46.04 o 
  -1  12  10     1227.11     1302.29     47.24 o 
   0  12  10      328.46      366.08     42.95 o 
   1  12  10      765.00      818.29     46.17 o 
   2  12  10       13.85      108.98     50.30 o 
   3  12  10     3501.07     3452.06    105.51 o 
   4  12  10      319.48      362.63     49.75 o 
   5  12  10      952.82      898.73     53.60 o 
   6  12  10      206.71      271.25     56.71 o 
   7  12  10     2062.23     2114.59     78.34 o 
   8  12  10       36.50      133.16     45.88 o 
   9  12  10      313.60      214.81     49.07 o 
  10  12  10        4.96       74.18     43.62 o 
  11  12  10      340.42      212.34     46.38 o 
 -10  13  10      161.29      186.33     53.44 o 
  -9  13  10        6.07       88.23     49.95 o 
  -8  13  10        0.15       79.03     45.98 o 
  -7  13  10      191.41      247.62     44.37 o 
  -6  13  10      972.51     1040.47     44.11 o 
  -5  13  10       18.30       -6.37     42.26 o 
  -4  13  10        3.07       33.58     43.02 o 
  -3  13  10       41.40       54.43     46.95 o 
  -2  13  10      245.23      273.56     48.12 o 
  -1  13  10        3.37      -45.45     45.45 o 
   0  13  10       80.04       15.38     43.65 o 
   1  13  10      588.95      729.59     44.80 o 
   2  13  10      582.39      598.53     49.31 o 
   3  13  10       68.37      131.55     48.87 o 
   4  13  10       28.94       54.61     51.34 o 
   5  13  10       90.29      223.54     51.13 o 
   6  13  10       72.44      197.26     49.36 o 
   7  13  10       66.93      115.42     46.63 o 
   8  13  10        1.73       82.21     45.45 o 
   9  13  10      123.01      111.04     50.78 o 
  -8  14  10       12.40       70.87     41.98 o 
  -7  14  10       79.21      106.11     46.94 o 
  -6  14  10      222.32      202.97     45.62 o 
  -5  14  10       10.37       86.39     43.09 o 
  -4  14  10      275.54      267.65     46.08 o 
  -3  14  10       23.81      122.94     48.68 o 
  -2  14  10        0.57      -27.41     44.41 o 
  -1  14  10        1.31       47.70     45.80 o 
   0  14  10        0.36       30.85     41.86 o 
   1  14  10      162.51      256.47     50.59 o 
   2  14  10       10.95       76.20     46.36 o 
   3  14  10        3.44       25.58     50.51 o 
   4  14  10       76.60       94.06     50.24 o 
   5  14  10        8.57      102.10     59.60 o 
   6  14  10        4.67      102.23     49.26 o 
   7  14  10        0.20      -36.12     48.06 o 
   8  14  10       22.34       29.46     48.47 o 
  -6  15  10       72.89      130.54     44.60 o 
  -5  15  10      261.05      198.90     45.75 o 
  -4  15  10        1.27       82.38     48.30 o 
  -3  15  10      109.03       90.58     47.23 o 
  -2  15  10      203.73      180.42     43.64 o 
  -1  15  10      113.50      127.85     50.44 o 
   0  15  10      106.16      167.30     46.68 o 
   1  15  10       32.19       43.66     46.37 o 
   2  15  10      101.75      120.94     45.82 o 
   3  15  10      297.29      270.80     49.29 o 
   4  15  10        1.69       75.82     49.73 o 
   5  15  10       26.23       96.62     47.03 o 
   6  15  10      124.54      160.65     47.68 o 
  -2  16  10      363.46      307.51     49.53 o 
  -1  16  10       56.78       58.50     49.64 o 
   0  16  10       17.21       -9.36     58.58 o 
   1  16  10      166.42      180.42     42.08 o 
   2  16  10      210.20      141.18     47.13 o 
 -16   1  11     1023.66     1008.90     77.83 o 
 -15   1  11       33.58       31.70     37.65 o 
 -14   1  11       21.58       35.51     35.57 o 
 -13   1  11       15.32       44.24     47.26 o 
 -12   1  11     3446.66     3655.54     49.37 o 
 -11   1  11       49.10       98.53     35.68 o 
 -10   1  11       22.12       71.10     37.01 o 
  -9   1  11      835.28      695.63     37.24 o 
  -8   1  11    14279.53    14333.80    193.99 o 
  -7   1  11      164.67      107.68     34.76 o 
  -6   1  11     1769.57     1636.43     40.13 o 
  -5   1  11     4101.65     3540.98     40.98 o 
  -4   1  11    45891.29    46027.95    590.93 o 
  -3   1  11      687.24      558.90     36.04 o 
  -2   1  11     1703.46     1781.69     43.07 o 
  -1   1  11      172.68      168.12     38.32 o 
   0   1  11    25501.69    24472.36    380.36 o 
   1   1  11     1054.44      953.74     43.72 o 
   2   1  11     2426.80     2525.63     46.50 o 
   3   1  11      535.22      546.11     44.14 o 
   4   1  11    50193.30    54158.18    715.67 o 
   5   1  11    10776.44    11155.89    181.93 o 
   6   1  11     2336.38     2415.75     57.01 o 
   7   1  11       95.17      157.18     44.00 o 
   8   1  11     8618.10     8634.47    273.81 o 
   9   1  11      371.04      378.65     43.46 o 
  10   1  11      694.72      764.60     43.11 o 
  11   1  11       99.00      256.85     42.58 o 
  12   1  11     3861.86     3960.42    105.29 o 
  13   1  11       25.38       77.95     44.24 o 
  14   1  11       95.50      263.67     43.23 o 
  15   1  11        1.42       22.36     47.70 o 
  16   1  11      426.10      439.95     67.28 o 
 -16   2  11      118.85       61.38     47.60 o 
 -15   2  11      241.39      334.18     35.27 o 
 -14   2  11      169.04      216.40     41.97 o 
 -13   2  11       86.68      130.75     34.12 o 
 -12   2  11      611.34      675.52     40.70 o 
 -11   2  11      887.73      945.16     40.00 o 
 -10   2  11      911.41      849.49     43.60 o 
  -9   2  11      534.50      544.96     51.00 o 
  -8   2  11     3631.19     3413.93     44.71 o 
  -7   2  11     3437.08     3341.17     43.46 o 
  -6   2  11     3817.19     3327.35     44.10 o 
  -5   2  11      998.57      814.59     33.34 o 
  -4   2  11     6384.99     6263.41    135.53 o 
  -3   2  11     1949.46     2119.62     42.67 o 
  -2   2  11    12552.44    11393.51    210.50 o 
  -1   2  11       40.81      111.79     39.00 o 
   0   2  11     7687.81     8089.46    108.22 o 
   1   2  11     4100.32     4281.21     52.71 o 
   2   2  11    22246.77    21647.67    264.04 o 
   3   2  11      199.90      197.76     46.22 o 
   4   2  11     1120.56      991.37     54.47 o 
   5   2  11      150.88      771.30     93.30 o 
   6   2  11    16306.30    16237.86    521.89 o 
   7   2  11      538.69      524.34     45.59 o 
   8   2  11     1033.31      955.88     47.54 o 
   9   2  11      696.02      676.95     43.80 o 
  10   2  11     3927.62     3880.73    113.35 o 
  11   2  11      213.49      186.33     42.71 o 
  12   2  11      428.00      484.08     44.19 o 
  13   2  11       71.05       90.99     40.19 o 
  14   2  11     1110.91     1113.10     47.02 o 
  15   2  11      176.56      200.02     43.42 o 
  16   2  11       62.41      136.03     43.15 o 
 -16   3  11     2837.06     2668.12    209.69 o 
 -15   3  11      169.89      222.89     63.69 o 
 -14   3  11      564.23      533.37     43.81 o 
 -13   3  11      106.08      175.76     34.27 o 
 -12   3  11     7812.52     7977.28    168.07 o 
 -11   3  11      541.19      577.10     35.62 o 
 -10   3  11     1308.51     1285.19     46.18 o 
  -9   3  11      284.72      291.99     45.86 o 
  -8   3  11    29486.32    28705.64    589.03 o 
  -7   3  11     5443.77     5505.64     97.71 o 
  -6   3  11       58.70      471.77    106.64 o 
  -5   3  11     1469.13     1375.89     35.43 o 
  -4   3  11    65545.66    63431.70   1145.70 o 
  -3   3  11     8843.76     8213.15    122.26 o 
  -2   3  11     1288.58     1135.83     38.26 o 
  -1   3  11     1304.30     1086.45     38.87 o 
   0   3  11    42604.36    39606.62    280.16 o 
   1   3  11    13045.48    12548.35    139.04 o 
   2   3  11     7270.52     7402.09    142.26 o 
   3   3  11     2271.73     2232.83     60.39 o 
   4   3  11    67284.84    65041.35   2141.69 o 
   5   3  11     9059.76     9019.73    244.36 o 
   6   3  11     5176.47     5118.41    182.03 o 
   7   3  11      313.75      345.24     41.43 o 
   8   3  11    12477.47    12058.00    375.99 o 
   9   3  11     4626.98     4303.85    123.18 o 
  10   3  11      411.49      424.69     44.06 o 
  11   3  11      317.54      291.16     49.20 o 
  12   3  11     7352.51     7802.80    187.52 o 
  13   3  11      791.50      823.58     44.73 o 
  14   3  11      203.66      309.45     41.11 o 
  15   3  11       84.92      106.25     85.85 o 
  16   3  11      829.78      719.83     85.62 o 
 -16   4  11     1487.05     1364.63    179.37 o 
 -15   4  11      440.30      396.83     39.89 o 
 -14   4  11      272.53      276.20     44.51 o 
 -13   4  11      204.51      222.74     41.72 o 
 -12   4  11     3167.83     3012.94     52.49 o 
 -11   4  11     2547.87     2367.58     48.17 o 
 -10   4  11     1454.97     1570.53     43.38 o 
  -9   4  11     1052.92     1130.85     44.16 o 
  -8   4  11    11398.82    10912.80    306.93 o 
  -7   4  11     7997.15     7812.69    202.97 o 
  -6   4  11      260.31      371.18     35.12 o 
  -5   4  11     1970.84     1880.84     43.59 o 
  -4   4  11    27948.33    26494.92    436.03 o 
  -3   4  11    17443.40    16806.10    305.76 o 
  -2   4  11     2893.10     2750.87     42.38 o 
  -1   4  11     2877.07     2751.48     44.58 o 
   0   4  11    20727.75    18124.76    143.46 o 
   1   4  11    25972.95    24740.21    246.66 o 
   2   4  11    14606.45    15255.58    179.67 o 
   3   4  11     4015.98     4467.00     52.15 o 
   4   4  11    46314.39    44672.20    691.64 o 
   5   4  11     9585.41     8928.26    209.79 o 
   6   4  11     4943.83     5159.20    144.45 o 
   7   4  11      639.85      699.46     42.53 o 
   8   4  11     6218.40     6000.87    150.66 o 
   9   4  11     1548.40     1445.74     46.61 o 
  10   4  11      279.43      374.40     46.47 o 
  11   4  11      241.37      321.74     42.49 o 
  12   4  11     3624.00     3687.59    129.62 o 
  13   4  11      269.88      385.92     48.15 o 
  14   4  11       50.74       47.41     58.91 o 
  15   4  11        0.86      113.40     44.89 o 
 -15   5  11      178.04      272.58     45.09 o 
 -14   5  11       65.34       73.33     41.52 o 
 -13   5  11        2.28       58.11     35.35 o 
 -12   5  11      630.79      618.17     39.74 o 
 -11   5  11      233.92      297.00     36.47 o 
 -10   5  11      740.02      770.21     36.42 o 
  -9   5  11      132.72      176.56     35.87 o 
  -8   5  11     2911.17     2574.26     67.53 o 
  -7   5  11      705.51      745.17     40.34 o 
  -6   5  11     1425.96     1449.77     69.98 o 
  -5   5  11     2813.73     2579.49     54.04 o 
  -4   5  11     4665.75     3991.07     61.12 o 
  -3   5  11       24.51       84.40     36.92 o 
  -2   5  11      285.55      314.39     37.20 o 
  -1   5  11     1401.12     1137.23     43.49 o 
   0   5  11     3464.61     3086.02     53.52 o 
   1   5  11      511.84      643.41     44.79 o 
   2   5  11     4009.30     3838.53     64.33 o 
   3   5  11     5664.25     6377.73    109.76 o 
   4   5  11     3043.33     2858.62     50.92 o 
   5   5  11      468.03      488.56     42.42 o 
   6   5  11     2201.29     2187.43     45.26 o 
   7   5  11      559.62      714.26     49.41 o 
   8   5  11      953.02     1015.88     57.90 o 
   9   5  11      187.89      215.67     41.78 o 
  10   5  11     1255.95     1177.17     44.46 o 
  11   5  11     1506.17     1595.97     57.04 o 
  12   5  11      567.96      604.96     42.33 o 
  13   5  11      202.21      292.27     47.24 o 
  14   5  11      547.96      561.49     45.43 o 
  15   5  11       59.59       91.42     40.02 o 
 -15   6  11        8.23       22.43     47.47 o 
 -14   6  11      106.93      266.45     45.09 o 
 -13   6  11       13.27       81.97     39.46 o 
 -12   6  11       78.83      163.26     40.05 o 
 -11   6  11      149.19      198.95     37.60 o 
 -10   6  11      701.50      885.26     46.29 o 
  -9   6  11      123.26      129.93     34.58 o 
  -8   6  11      657.44      579.45     39.52 o 
  -7   6  11      337.30      355.70     38.62 o 
  -6   6  11     8956.70     8874.88    209.35 o 
  -5   6  11     3148.22     3412.00     94.49 o 
  -4   6  11      528.52      419.10     34.29 o 
  -3   6  11       22.51       94.34     35.49 o 
  -2   6  11     8204.73     7880.99    145.11 o 
  -1   6  11     1322.95     1357.63     43.27 o 
   0   6  11      130.44      178.20     40.46 o 
   1   6  11      569.80      562.95     41.85 o 
   2   6  11    15037.46    14043.28    158.36 o 
   3   6  11     1768.25     2175.66     53.07 o 
   4   6  11       11.70       79.00     40.15 o 
   5   6  11     1035.54     1069.03     45.59 o 
   6   6  11     8640.62     7858.74     76.70 o 
   7   6  11      288.74      430.22     41.69 o 
   8   6  11        8.26       73.37     46.89 o 
   9   6  11       43.66       72.76     38.95 o 
  10   6  11     4534.49     3984.57     97.45 o 
  11   6  11      983.24     1016.01     82.26 o 
  12   6  11      155.62      269.21     38.46 o 
  13   6  11      117.20      176.91     40.32 o 
  14   6  11     1596.54     1341.43     78.95 o 
  15   6  11       59.39      160.86     43.28 o 
 -14   7  11        0.48       16.74     42.20 o 
 -13   7  11        7.25       29.73     45.07 o 
 -12   7  11        1.94       98.35     46.92 o 
 -11   7  11       82.93      128.63     38.18 o 
 -10   7  11       19.20       68.54     36.48 o 
  -9   7  11        9.86       47.22     39.51 o 
  -8   7  11       82.02       96.34     38.37 o 
  -7   7  11       14.85       57.00     39.02 o 
  -6   7  11      258.46      348.63     46.16 o 
  -5   7  11       16.10       91.99     41.35 o 
  -4   7  11      258.72      425.22     42.12 o 
  -3   7  11      118.04      173.83     43.50 o 
  -2   7  11      853.96      882.28     40.28 o 
  -1   7  11       23.00       43.50     37.95 o 
   0   7  11     1977.42     2082.14     45.61 o 
   1   7  11      271.38      273.64     40.56 o 
   2   7  11      434.68      575.13     44.60 o 
   3   7  11       27.88       90.17     43.09 o 
   4   7  11     2094.06     1958.31     46.80 o 
   5   7  11     2680.78     2616.05     51.61 o 
   6   7  11      247.13      332.57     44.88 o 
   7   7  11       27.15       87.66     42.61 o 
   8   7  11        3.55       30.70     38.37 o 
   9   7  11       85.73      151.93     47.82 o 
  10   7  11       90.82       64.38     49.11 o 
  11   7  11        3.97       72.71     40.76 o 
  12   7  11      350.79      444.48     40.79 o 
  13   7  11       63.57      115.01     39.30 o 
  14   7  11      102.88      143.33     40.52 o 
 -14   8  11      347.61      324.65     50.72 o 
 -13   8  11        7.77       67.86     47.32 o 
 -12   8  11      645.34      731.33     71.27 o 
 -11   8  11     1393.00     1358.95     45.62 o 
 -10   8  11      633.45      617.18     43.65 o 
  -9   8  11      255.00      291.40     45.27 o 
  -8   8  11     1487.61     1570.50     49.84 o 
  -7   8  11     2534.20     2857.41     92.02 o 
  -6   8  11     2478.55     2552.28     47.31 o 
  -5   8  11       54.64       72.30     45.53 o 
  -4   8  11     4293.05     4387.91     84.79 o 
  -3   8  11     2389.94     2380.33     50.97 o 
  -2   8  11     6437.17     6651.41     71.52 o 
  -1   8  11      609.33      612.56     40.84 o 
   0   8  11      399.49      384.60     42.34 o 
   1   8  11     2944.04     2784.33     59.72 o 
   2   8  11     3529.23     3553.79     71.59 o 
   3   8  11       15.04       61.17     40.45 o 
   4   8  11    12684.93    12602.30    253.94 o 
   5   8  11     3328.00     3206.27     52.57 o 
   6   8  11     3194.82     3069.96     48.72 o 
   7   8  11       11.75       37.29     42.78 o 
   8   8  11     1194.58     1235.49     45.11 o 
   9   8  11      643.49      905.25     44.80 o 
  10   8  11      257.54      213.57     40.08 o 
  11   8  11        1.40       86.53     47.54 o 
  12   8  11     1353.03     1328.03    125.30 o 
  13   8  11      418.85      453.69     46.97 o 
  14   8  11       36.26       87.97     39.35 o 
 -13   9  11        0.31       68.91     40.37 o 
 -12   9  11       12.49       58.81     44.45 o 
 -11   9  11     1015.40     1003.27     41.60 o 
 -10   9  11       14.15       77.42     40.19 o 
  -9   9  11     1049.34     1292.61     41.98 o 
  -8   9  11      758.73      829.54     50.57 o 
  -7   9  11     3566.36     3595.10     98.69 o 
  -6   9  11      845.12      817.86     52.62 o 
  -5   9  11     3359.73     3658.74     50.56 o 
  -4   9  11     1847.35     2032.97     56.79 o 
  -3   9  11     3133.36     3032.41     54.14 o 
  -2   9  11     2805.71     2983.65     44.81 o 
  -1   9  11     1951.74     2062.13     45.88 o 
   0   9  11      291.48      292.00     40.81 o 
   1   9  11     1421.20     1316.86     45.78 o 
   2   9  11     1779.36     1659.32     49.35 o 
   3   9  11     1277.23     1299.95     46.44 o 
   4   9  11     1223.11     1258.43     50.57 o 
   5   9  11      714.98      804.69     43.23 o 
   6   9  11     3101.80     2859.26    126.95 o 
   7   9  11      441.47      438.44     45.33 o 
   8   9  11      132.80      321.73     46.02 o 
   9   9  11      545.42      625.36     45.47 o 
  10   9  11      829.58      821.74     44.25 o 
  11   9  11      720.95      636.67     43.30 o 
  12   9  11      450.10      458.45     45.19 o 
  13   9  11      579.91      437.81     43.28 o 
 -13  10  11       68.54       99.97     63.88 o 
 -12  10  11      484.14      449.07     43.70 o 
 -11  10  11      121.20      187.92     44.47 o 
 -10  10  11       18.48       42.09     47.75 o 
  -9  10  11      217.94      280.30     47.05 o 
  -8  10  11       97.49      119.97     45.70 o 
  -7  10  11      579.06      641.45     50.56 o 
  -6  10  11      342.18      457.62     50.82 o 
  -5  10  11     1537.79     1811.51     68.84 o 
  -4  10  11      434.84      380.73     47.02 o 
  -3  10  11      760.22      781.47     45.73 o 
  -2  10  11       72.88       89.92     44.75 o 
  -1  10  11      173.65      271.52     44.66 o 
   0  10  11       10.76       44.26     38.51 o 
   1  10  11      372.94      400.71     39.98 o 
   2  10  11       77.53      147.17     47.57 o 
   3  10  11     1499.43     1675.58     50.37 o 
   4  10  11      173.89      233.10     49.28 o 
   5  10  11      986.64     1055.19     48.71 o 
   6  10  11       42.88       57.44     48.14 o 
   7  10  11     1070.52     1125.16     77.24 o 
   8  10  11        3.71       67.95     45.94 o 
   9  10  11      674.35      674.63     47.71 o 
  10  10  11      172.97      251.10     43.36 o 
  11  10  11      948.24      842.40     44.20 o 
  12  10  11        3.13       12.85     46.41 o 
 -12  11  11      763.29      599.83     77.59 o 
 -11  11  11      167.71      244.66     49.32 o 
 -10  11  11      531.70      513.69     48.49 o 
  -9  11  11     1744.59     1808.01    119.33 o 
  -8  11  11     1855.04     1820.35     93.14 o 
  -7  11  11      471.80      577.89     40.39 o 
  -6  11  11      250.61      375.97     40.49 o 
  -5  11  11     4247.63     4475.34    139.26 o 
  -4  11  11     4087.44     3796.93     69.10 o 
  -3  11  11     1056.29     1224.26     51.11 o 
  -2  11  11      915.99      986.51     49.94 o 
  -1  11  11     4738.24     5039.18     98.38 o 
   0  11  11     2084.06     2057.73     48.76 o 
   1  11  11     2128.06     2257.98     47.27 o 
   2  11  11      903.33      885.99     55.74 o 
   3  11  11     6084.42     6515.47    152.35 o 
   4  11  11     1199.60     1229.38     47.92 o 
   5  11  11     3895.36     3904.74    127.84 o 
   6  11  11      324.67      260.97     49.16 o 
   7  11  11     3088.41     3219.25    138.44 o 
   8  11  11      497.73      482.64     50.20 o 
   9  11  11      737.86      710.70     45.31 o 
  10  11  11      392.15      442.08     58.52 o 
  11  11  11      689.74      653.99     65.57 o 
 -11  12  11       43.66       91.87     68.55 o 
 -10  12  11      595.11      496.60     47.63 o 
  -9  12  11        0.01       -8.72     45.56 o 
  -8  12  11       66.38       67.99     47.80 o 
  -7  12  11       45.32      186.41     53.93 o 
  -6  12  11     1236.52     1255.83     61.05 o 
  -5  12  11       44.29       50.10     42.50 o 
  -4  12  11      732.88      675.11     48.66 o 
  -3  12  11      181.34      226.27     48.79 o 
  -2  12  11     1600.46     1674.15     72.88 o 
  -1  12  11       69.47      117.29     42.22 o 
   0  12  11      187.81      134.65     43.08 o 
   1  12  11        4.09       74.26     45.12 o 
   2  12  11      983.83     1082.47     60.58 o 
   3  12  11       79.34       82.43     46.91 o 
   4  12  11     1368.49     1332.50     59.42 o 
   5  12  11      183.79      206.07     46.84 o 
   6  12  11      623.05      582.88     46.52 o 
   7  12  11       68.38      162.47     47.41 o 
   8  12  11      436.27      302.17     45.01 o 
   9  12  11        9.13       32.67     45.69 o 
  10  12  11      215.59      236.35     47.11 o 
  -9  13  11      129.03      145.96     48.16 o 
  -8  13  11      730.36      711.62     93.43 o 
  -7  13  11        2.85       47.86     44.53 o 
  -6  13  11      684.61      684.46     45.11 o 
  -5  13  11      103.52      210.01     45.85 o 
  -4  13  11     2746.03     2780.39     85.93 o 
  -3  13  11       14.48       97.39     47.29 o 
  -2  13  11     1011.01      936.72     49.51 o 
  -1  13  11      151.34      297.47     46.76 o 
   0  13  11      902.29      999.71     45.92 o 
   1  13  11       32.90       74.51     47.16 o 
   2  13  11      276.88      294.16     52.25 o 
   3  13  11      115.81      167.60     50.16 o 
   4  13  11     2172.73     2304.33     82.11 o 
   5  13  11        0.97       64.75     50.52 o 
   6  13  11      861.86      750.94     53.54 o 
   7  13  11       67.60      163.17     47.37 o 
   8  13  11      760.89      635.74     46.73 o 
   9  13  11        9.57       49.65     48.89 o 
  -8  14  11       16.80       40.60     43.56 o 
  -7  14  11        6.63      -12.17     42.56 o 
  -6  14  11       15.33       63.53     45.99 o 
  -5  14  11     1178.58     1151.14     49.91 o 
  -4  14  11      103.83       60.05     45.54 o 
  -3  14  11       12.94      120.72     46.24 o 
  -2  14  11      267.36      272.27     45.68 o 
  -1  14  11      604.48      616.72     50.76 o 
   0  14  11      113.11      124.98     43.94 o 
   1  14  11       35.35       88.28     46.61 o 
   2  14  11        5.71       37.94     39.72 o 
   3  14  11     1207.03     1306.39     64.66 o 
   4  14  11      192.74      275.18     52.47 o 
   5  14  11        4.43      106.21     54.59 o 
   6  14  11      305.12      300.58     51.01 o 
   7  14  11      707.83      684.80     63.90 o 
   8  14  11       27.90       32.57     52.57 o 
  -6  15  11       23.12       48.72     46.11 o 
  -5  15  11      826.16      725.98     46.26 o 
  -4  15  11        8.93       79.53     47.14 o 
  -3  15  11        6.41       66.05     45.11 o 
  -2  15  11       20.04       77.96     45.56 o 
  -1  15  11      339.15      383.51     50.57 o 
   0  15  11       17.36        4.50     49.25 o 
   1  15  11        8.36        8.98     46.36 o 
   2  15  11        6.02       39.93     43.18 o 
   3  15  11      657.41      715.91     50.72 o 
   4  15  11        2.25       -1.77    100.24 o 
   5  15  11       32.33       64.98     48.63 o 
   6  15  11        0.16       10.52    134.40 o 
  -2  16  11       11.70      129.16     49.84 o 
  -1  16  11        5.58       34.26     50.31 o 
   0  16  11      120.78      167.26     61.56 o 
   1  16  11       11.18       -0.01     44.83 o 
   2  16  11       55.51      114.89     55.02 o 
 -16   0  12     6077.07     6412.77    759.34 o 
 -15   0  12        9.57       -0.04     62.05 o 
 -14   0  12      308.77      420.26     61.02 o 
 -13   0  12       93.16      183.30     61.62 o 
 -12   0  12    21760.98    22640.14    382.53 o 
 -11   0  12        2.66        4.31     44.40 o 
 -10   0  12     1650.07     1759.71     55.62 o 
  -9   0  12     1033.93      892.11     50.52 o 
  -8   0  12    69045.34    71522.91    726.47 o 
  -7   0  12      109.05      163.16     48.15 o 
  -6   0  12      346.78      404.24     45.46 o 
  -5   0  12     7991.68     7677.68     64.25 o 
  -4   0  12   149953.56   155900.27   3534.54 o 
  -3   0  12       98.99      132.16     45.69 o 
  -2   0  12      201.95      237.06     51.34 o 
  -1   0  12    13093.54    12668.07    435.53 o 
   0   0  12    54353.86    52148.80   1747.71 o 
   1   0  12     2215.62     2062.74     64.02 o 
   2   0  12     7275.19     7981.64    116.64 o 
   3   0  12    12797.46    12480.42    401.59 o 
   5   0  12     2386.68     2281.76     83.20 o 
   6   0  12      608.61      564.32     75.89 o 
   7   0  12     7294.65     7129.79    407.81 o 
   8   0  12    35656.97    38118.85   2154.23 o 
   9   0  12      928.17      986.70     69.95 o 
  10   0  12      157.87      228.99     69.28 o 
  11   0  12     3929.37     4011.67    183.82 o 
  12   0  12    13936.02    14128.51    710.96 o 
  13   0  12      333.50      377.08     95.50 o 
  14   0  12      190.32      190.03    131.69 o 
  15   0  12     1626.10     1586.04    271.50 o 
  16   0  12     1664.05     1610.92    126.74 o 
 -16   1  12     1304.77     1441.65     87.99 o 
 -15   1  12     1158.34     1216.74     76.33 o 
 -14   1  12       80.48      190.01     43.29 o 
 -13   1  12        9.64       35.60     51.95 o 
 -12   1  12     4522.71     4713.23     47.36 o 
 -11   1  12     1931.44     1869.43     41.27 o 
 -10   1  12      286.19      315.54     35.90 o 
  -9   1  12      162.93      131.02     36.03 o 
  -8   1  12    15573.44    15547.32    188.59 o 
  -7   1  12     4002.89     3806.31     45.45 o 
  -6   1  12      208.26      386.21     43.92 o 
  -5   1  12      195.34      120.22     33.32 o 
  -4   1  12    46341.35    47237.12    565.63 o 
  -3   1  12     7072.53     6634.90     95.45 o 
  -2   1  12       57.97       75.21     37.22 o 
  -1   1  12     1082.97     1278.12     40.79 o 
   0   1  12    29304.69    27377.79    348.35 o 
   1   1  12     4359.29     3862.37     56.77 o 
   2   1  12       29.99       32.61     38.61 o 
   3   1  12      220.88      242.47     41.43 o 
   4   1  12    64440.53    70883.02    713.35 o 
   5   1  12    15920.83    15499.13    271.44 o 
   6   1  12       78.94      122.05     48.56 o 
   7   1  12      335.89      435.15     51.91 o 
   8   1  12    16131.58    17168.46    534.77 o 
   9   1  12     2940.14     2935.70     68.27 o 
  10   1  12       50.49       78.70     45.65 o 
  11   1  12      384.59      400.74     60.10 o 
  12   1  12     6217.80     6346.82    179.85 o 
  13   1  12      617.54      636.43     48.78 o 
  14   1  12        4.58        2.16     41.28 o 
  15   1  12      405.33      399.43     44.69 o 
  16   1  12      884.93      827.95     46.38 o 
 -16   2  12        0.44       44.53     44.60 o 
 -15   2  12     6726.73     6999.39    318.28 o 
 -14   2  12       14.74       72.60     40.36 o 
 -13   2  12        7.21      125.42     37.95 o 
 -12   2  12        0.93       86.01     42.97 o 
 -11   2  12    15296.74    15373.57    306.57 o 
 -10   2  12      360.38      430.68     39.74 o 
  -9   2  12      350.63      346.18     35.83 o 
  -8   2  12       17.66       72.62     33.41 o 
  -7   2  12    53619.89    52148.21    692.23 o 
  -6   2  12       14.31      -24.63     31.17 o 
  -5   2  12        9.56       51.75     32.41 o 
  -4   2  12      156.09      152.28     35.46 o 
  -3   2  12    96935.41    96050.64   1558.41 o 
  -2   2  12      279.25      303.45     35.24 o 
  -1   2  12     2574.88     2867.93     40.66 o 
   0   2  12      584.94      548.65     40.06 o 
   1   2  12    62028.58    62081.77    731.76 o 
   2   2  12     3759.27     3460.04     50.79 o 
   3   2  12     1210.31     1434.10     47.04 o 
   4   2  12      262.91      216.15     44.56 o 
   5   2  12   105637.09   108054.24   3167.94 o 
   6   2  12     1751.93     1788.21     45.29 o 
   7   2  12      242.93      247.09     45.17 o 
   8   2  12      604.54      557.11     46.17 o 
   9   2  12    18455.04    18409.98    730.21 o 
  10   2  12       80.69      170.76     47.65 o 
  11   2  12      257.97      390.70     47.41 o 
  12   2  12      493.93      570.53     51.20 o 
  13   2  12     4104.98     4352.31    195.29 o 
  14   2  12        2.66       17.04     40.41 o 
  15   2  12        4.38       90.14     42.81 o 
  16   2  12      140.75      104.65     42.61 o 
 -16   3  12      160.00      186.14     38.48 o 
 -15   3  12     1059.33     1193.27     54.14 o 
 -14   3  12      219.23      250.06     40.11 o 
 -13   3  12      781.20      770.14     38.04 o 
 -12   3  12      598.56      687.84     50.48 o 
 -11   3  12     1082.86     1190.97     37.84 o 
 -10   3  12     1924.20     1780.52     39.34 o 
  -9   3  12     4316.86     4124.20     80.01 o 
  -8   3  12     4329.76     4040.06     94.50 o 
  -7   3  12     6212.99     5798.33    103.13 o 
  -6   3  12     6167.21     5288.19    117.91 o 
  -5   3  12     3475.60     3195.07     62.84 o 
  -4   3  12    12282.92    11893.84    198.43 o 
  -3   3  12     8077.88     7008.12    143.62 o 
  -2   3  12    23218.15    21922.81    510.99 o 
  -1   3  12     1702.11     1584.38     43.04 o 
   0   3  12    10513.94     9982.74    105.82 o 
   1   3  12      546.59      376.55     42.22 o 
   2   3  12    19221.12    18032.97    424.51 o 
   3   3  12     1111.30     1025.92     44.23 o 
   4   3  12    15175.40    13793.39    464.77 o 
   5   3  12    17567.12    16298.50    691.74 o 
   6   3  12    15186.45    14692.90    426.01 o 
   7   3  12       39.40       97.41     37.88 o 
   8   3  12     6388.97     5964.02    181.60 o 
   9   3  12     4317.23     4206.98    103.50 o 
  10   3  12     2904.46     3037.01    116.70 o 
  11   3  12        1.10       60.14     46.85 o 
  12   3  12     3072.57     3264.06    145.69 o 
  13   3  12     1340.47     1533.95     54.90 o 
  14   3  12      838.79      807.22     44.04 o 
  15   3  12        1.39       29.14     54.81 o 
 -15   4  12        7.57       67.54     38.08 o 
 -14   4  12       83.21      209.40     54.03 o 
 -13   4  12      111.58      156.64     42.67 o 
 -12   4  12     1028.50     1087.67     43.45 o 
 -11   4  12       67.36      131.23     34.73 o 
 -10   4  12      133.17      160.06     50.18 o 
  -9   4  12      231.85      158.16     33.98 o 
  -8   4  12     1956.19     1850.88     52.56 o 
  -7   4  12       73.87       97.89     36.60 o 
  -6   4  12      685.06      711.67     41.03 o 
  -5   4  12     1615.23     1474.05     37.18 o 
  -4   4  12     7069.83     6238.65    107.33 o 
  -3   4  12      245.65      212.19     36.70 o 
  -2   4  12     4726.44     4853.85     72.07 o 
  -1   4  12       71.98       72.75     38.85 o 
   0   4  12      175.25      131.77     43.40 o 
   1   4  12      864.82      925.60     44.57 o 
   2   4  12      136.26      446.30     45.78 o 
   3   4  12       41.04       41.58     42.59 o 
   4   4  12    20099.76    18493.86    353.32 o 
   5   4  12     1335.82     1569.52     52.73 o 
   6   4  12      314.35      219.22     48.12 o 
   7   4  12       31.57       59.56     42.38 o 
   8   4  12     3739.22     3686.27    123.06 o 
   9   4  12       17.73       52.54     39.87 o 
  10   4  12        7.69      135.66     43.59 o 
  11   4  12       65.83       68.53     43.11 o 
  12   4  12     2563.14     2808.72     95.75 o 
  13   4  12        0.34      -42.35     42.35 o 
  14   4  12       80.37      193.36     45.36 o 
  15   4  12        3.97       71.71     43.13 o 
 -15   5  12        0.42      -50.03     50.03 o 
 -14   5  12        0.27       28.80     40.52 o 
 -13   5  12     2039.41     2134.06     81.71 o 
 -12   5  12      242.50      332.41     34.89 o 
 -11   5  12        0.36       74.15     40.51 o 
 -10   5  12        9.45       69.75     37.22 o 
  -9   5  12     8949.88     8966.64    236.85 o 
  -8   5  12      138.27      182.94     36.76 o 
  -7   5  12       16.57       12.74     37.61 o 
  -6   5  12        9.78       25.72     39.56 o 
  -5   5  12    21210.49    21104.60    507.90 o 
  -4   5  12      155.06      208.60     33.89 o 
  -3   5  12       96.72      168.03     34.46 o 
  -2   5  12      385.18      445.17     36.24 o 
  -1   5  12     9295.40     9060.13     94.64 o 
   0   5  12     4531.66     5024.94     55.13 o 
   1   5  12        0.22       94.95     44.71 o 
   2   5  12      169.43      256.07     46.55 o 
   3   5  12    10206.63     9640.43     85.62 o 
   4   5  12     2729.43     2824.14     50.04 o 
   5   5  12      768.31     1000.90     56.92 o 
   6   5  12        7.86       37.51     42.51 o 
   7   5  12     1443.93     1263.43     62.43 o 
   8   5  12      113.78       97.04     38.45 o 
   9   5  12        7.51      -19.82     42.81 o 
  10   5  12        1.65       67.36     44.85 o 
  11   5  12     2609.37     2795.79    136.86 o 
  12   5  12      239.74      274.12     42.61 o 
  13   5  12        0.23      -11.29     39.79 o 
  14   5  12        7.70       50.76     46.08 o 
  15   5  12      240.17      255.16     45.90 o 
 -15   6  12      235.58      234.90     42.92 o 
 -14   6  12        7.24       84.11     60.33 o 
 -13   6  12      634.63      721.13     51.89 o 
 -12   6  12        7.55       51.20     37.78 o 
 -11   6  12      398.86      486.02     72.53 o 
 -10   6  12        0.35       64.58     40.56 o 
  -9   6  12     4386.08     4370.36    140.35 o 
  -8   6  12       14.50       75.64     35.61 o 
  -7   6  12     2427.68     2589.11     90.80 o 
  -6   6  12       32.94      140.27     42.72 o 
  -5   6  12    16319.89    16101.79    326.76 o 
  -4   6  12     1461.52     1733.52     48.48 o 
  -3   6  12     3992.22     4366.54     41.47 o 
  -2   6  12        0.88       77.91     38.68 o 
  -1   6  12     9772.18     9000.92    139.72 o 
   0   6  12       80.43       96.35     44.08 o 
   1   6  12       37.33       98.87     44.21 o 
   2   6  12        0.14       87.23     41.85 o 
   3   6  12    16100.45    14577.78    205.36 o 
   4   6  12       10.88      104.97     44.61 o 
   5   6  12     1251.41     1329.72     46.24 o 
   6   6  12        2.00       43.29     39.68 o 
   7   6  12     3465.47     3138.25     76.92 o 
   8   6  12       51.78       55.90     47.10 o 
   9   6  12      704.95      778.34     48.22 o 
  10   6  12       96.27      108.83     40.22 o 
  11   6  12     4401.68     4262.36    125.92 o 
  12   6  12       24.69       75.42     39.53 o 
  13   6  12      539.58      463.03     41.51 o 
  14   6  12       53.82       76.95     38.58 o 
  15   6  12      551.23      529.85     42.46 o 
 -14   7  12      190.68      195.31     43.23 o 
 -13   7  12        6.51       13.30     43.80 o 
 -12   7  12      160.62      125.41     37.91 o 
 -11   7  12      172.89      207.02     38.84 o 
 -10   7  12      664.85      762.45     48.74 o 
  -9   7  12       13.87       63.37     42.67 o 
  -8   7  12       97.83      121.61     37.84 o 
  -7   7  12     1153.13     1112.25     48.26 o 
  -6   7  12     3010.59     2924.24     82.28 o 
  -5   7  12     1538.65     1908.03     59.31 o 
  -4   7  12       18.07       68.65     41.85 o 
  -3   7  12     3300.88     3395.60     61.90 o 
  -2   7  12     4574.96     4341.07     65.92 o 
  -1   7  12     1329.14     1465.93     43.80 o 
   0   7  12     1403.08     1529.50     44.95 o 
   1   7  12        1.19       74.49     40.03 o 
   2   7  12     3132.85     3155.48     62.63 o 
   3   7  12     3100.95     2989.83     50.01 o 
   4   7  12      967.77     1088.12     53.40 o 
   5   7  12     3580.94     3453.01     59.48 o 
   6   7  12     1322.01     1376.73     43.39 o 
   7   7  12     2423.22     2044.71     45.00 o 
   8   7  12      327.81      437.16     46.13 o 
   9   7  12     1339.79     1323.55     43.17 o 
  10   7  12      253.68      170.53     49.44 o 
  11   7  12     1359.89     1152.28     61.19 o 
  12   7  12       13.62       47.68     38.33 o 
  13   7  12      716.43      704.13     39.69 o 
  14   7  12      112.90      105.93     40.17 o 
 -14   8  12      267.91      224.75     38.18 o 
 -13   8  12      281.67      205.56     40.27 o 
 -12   8  12      307.24      290.93     37.95 o 
 -11   8  12        4.64       29.46     39.53 o 
 -10   8  12      531.20      553.70     40.58 o 
  -9   8  12      285.53      362.52     45.41 o 
  -8   8  12     1079.30      979.18     45.61 o 
  -7   8  12       20.87       39.12     41.14 o 
  -6   8  12     1813.20     1745.56     53.19 o 
  -5   8  12     1657.31     1752.75     78.48 o 
  -4   8  12      138.66       64.13     42.30 o 
  -3   8  12      297.52      318.55     38.75 o 
  -2   8  12     5452.73     5406.11     61.78 o 
  -1   8  12     6438.06     6574.25     90.08 o 
   0   8  12      603.57      586.10     41.17 o 
   1   8  12     1066.85     1087.53     45.10 o 
   2   8  12     3018.27     3319.89     57.09 o 
   3   8  12     3808.43     3702.82     51.09 o 
   4   8  12      713.02      728.46     42.44 o 
   5   8  12     3759.57     3743.35     54.35 o 
   6   8  12     2086.86     2405.78     45.81 o 
   7   8  12     2870.15     2771.32     51.42 o 
   8   8  12        5.50      139.62     42.85 o 
   9   8  12      833.41      826.43     55.30 o 
  10   8  12       19.05       56.69     41.96 o 
  11   8  12      204.82      174.94     43.47 o 
  12   8  12      113.16       80.32     44.83 o 
  13   8  12      130.70       79.31     47.87 o 
  14   8  12        0.93       65.60     48.43 o 
 -13   9  12       24.86      124.57     42.18 o 
 -12   9  12       48.02       88.82     42.12 o 
 -11   9  12      120.95      146.36     40.14 o 
 -10   9  12       20.48        0.66     40.39 o 
  -9   9  12        8.14       66.24     42.02 o 
  -8   9  12      763.96      762.14     42.63 o 
  -7   9  12      692.36      647.55     47.01 o 
  -6   9  12       53.48       94.38     45.25 o 
  -5   9  12      126.31      146.17     41.75 o 
  -4   9  12      101.11       49.55     43.08 o 
  -3   9  12      669.52      718.46     42.73 o 
  -2   9  12      881.99      854.52     40.80 o 
  -1   9  12      403.83      404.09     39.66 o 
   0   9  12     3282.77     3073.88     64.16 o 
   1   9  12        7.33       49.89     40.46 o 
   2   9  12      168.15      179.78     41.14 o 
   3   9  12      382.54      327.86     41.41 o 
   4   9  12      265.19      262.10     44.75 o 
   5   9  12      106.53      189.93     45.08 o 
   6   9  12      406.39      370.37     44.44 o 
   7   9  12        5.54       58.53     41.79 o 
   8   9  12      327.03      361.23     47.17 o 
   9   9  12       88.96      142.52     44.94 o 
  10   9  12       81.15      139.93     43.55 o 
  11   9  12      105.00      173.58     44.85 o 
  12   9  12        7.49       45.95     57.24 o 
  13   9  12       75.48       78.20     41.52 o 
 -12  10  12      266.96      251.93     41.38 o 
 -11  10  12      753.32      791.20     44.86 o 
 -10  10  12       52.41      178.75     44.50 o 
  -9  10  12      424.94      459.64     40.68 o 
  -8  10  12     1028.00     1005.61     51.39 o 
  -7  10  12     2306.33     2633.24     62.29 o 
  -6  10  12       80.01       89.30     41.71 o 
  -5  10  12      884.68      999.58     47.43 o 
  -4  10  12     2658.97     2626.55     49.63 o 
  -3  10  12     4187.08     4416.15    109.54 o 
  -2  10  12      413.49      462.58     45.56 o 
  -1  10  12     1934.71     2169.65     45.39 o 
   0  10  12      123.54      160.46     41.37 o 
   1  10  12     5017.83     5301.13    122.83 o 
   2  10  12     1010.13     1065.57     48.92 o 
   3  10  12     5348.42     5510.79    107.58 o 
   4  10  12       65.11      125.74     46.55 o 
   5  10  12     5104.83     5104.13    159.67 o 
   6  10  12      860.78      889.41     46.84 o 
   7  10  12      649.28      590.64     47.82 o 
   8  10  12       26.00      114.82     44.39 o 
   9  10  12      857.17      768.61     47.66 o 
  10  10  12       16.87      109.55     42.85 o 
  11  10  12      208.52      145.10     42.13 o 
  12  10  12        0.20       74.52     43.80 o 
 -12  11  12        0.16      101.39     97.09 o 
 -11  11  12      229.76      216.44     49.02 o 
 -10  11  12      261.63      250.61     46.43 o 
  -9  11  12      177.65      238.41     43.04 o 
  -8  11  12      232.94      259.08     48.25 o 
  -7  11  12      458.58      380.24     51.34 o 
  -6  11  12      146.42      258.32     45.03 o 
  -5  11  12      468.70      485.00     45.08 o 
  -4  11  12      220.48      249.37     49.24 o 
  -3  11  12     1149.94     1293.64     46.28 o 
  -2  11  12     1626.48     1809.07     48.58 o 
  -1  11  12       31.19       97.12     47.53 o 
   0  11  12       42.05       99.18     44.06 o 
   1  11  12     1209.13     1126.00     44.84 o 
   2  11  12      904.32     1020.15     61.26 o 
   3  11  12      907.30     1102.16     48.08 o 
   4  11  12      382.41      380.02     47.69 o 
   5  11  12      626.25      583.80     49.54 o 
   6  11  12     1201.56     1390.10     46.19 o 
   7  11  12       60.66      165.04     55.65 o 
   8  11  12       12.79       98.22     49.67 o 
   9  11  12      715.79      616.38     48.55 o 
  10  11  12      259.44      245.43     47.76 o 
  11  11  12       15.02       70.28     42.73 o 
 -10  12  12      214.80      244.92     49.30 o 
  -9  12  12      183.72      266.55     56.90 o 
  -8  12  12      247.27      299.26     44.63 o 
  -7  12  12      222.06      260.40     49.81 o 
  -6  12  12        9.91       78.13     54.20 o 
  -5  12  12       36.43       76.68     52.42 o 
  -4  12  12      361.62      438.94     45.72 o 
  -3  12  12      482.45      594.19     47.30 o 
  -2  12  12      199.36      354.72     47.60 o 
  -1  12  12        4.43        5.43     44.02 o 
   0  12  12      357.40      414.52     46.51 o 
   1  12  12     2282.18     2152.02     66.52 o 
   2  12  12       57.26       31.98     49.88 o 
   3  12  12      116.02      234.99     42.11 o 
   4  12  12      318.43      410.67     49.12 o 
   5  12  12     1489.60     1126.61     51.10 o 
   6  12  12        1.46      132.84     51.18 o 
   7  12  12      152.73      110.80     48.14 o 
   8  12  12      165.00      189.50     47.25 o 
   9  12  12      818.64      643.52     45.52 o 
  10  12  12        7.43       59.02     49.45 o 
  -9  13  12      555.89      370.75     70.21 o 
  -8  13  12      320.13      342.45     50.23 o 
  -7  13  12        6.72      -15.50     46.38 o 
  -6  13  12       21.31      100.76     44.37 o 
  -5  13  12     1223.25     1087.32     53.29 o 
  -4  13  12     1525.71     1471.05     48.06 o 
  -3  13  12      243.90      224.37     45.21 o 
  -2  13  12       19.23      132.92     50.92 o 
  -1  13  12      548.92      566.93     49.03 o 
   0  13  12      912.90      912.25     42.10 o 
   1  13  12       43.95       70.67     47.45 o 
   2  13  12       19.06      113.38     43.99 o 
   3  13  12      498.59      513.51     56.39 o 
   4  13  12     1239.21     1092.16     64.06 o 
   5  13  12      154.18      193.57     48.13 o 
   6  13  12        9.45       50.39     45.19 o 
   7  13  12      282.25      328.11     49.86 o 
   8  13  12      628.13      415.12     52.83 o 
   9  13  12       17.60       67.62     44.08 o 
  -8  14  12      399.81      339.81     44.39 o 
  -7  14  12      102.88      132.90     43.67 o 
  -6  14  12        7.91      107.19     57.45 o 
  -5  14  12      315.56      329.08     45.80 o 
  -4  14  12      902.26      825.62     49.57 o 
  -3  14  12      496.37      552.04     46.27 o 
  -2  14  12        0.60       57.87     45.67 o 
  -1  14  12      259.18      296.52     50.19 o 
   0  14  12      433.74      449.59     47.37 o 
   1  14  12      106.27      119.59     51.54 o 
   2  14  12       11.48       65.91     45.25 o 
   3  14  12      280.96      350.31     51.73 o 
   4  14  12      378.33      362.97     57.09 o 
   5  14  12      791.80      802.16     58.78 o 
   6  14  12        1.34      110.49     56.02 o 
   7  14  12      312.27      280.31     54.62 o 
  -5  15  12        3.06       25.73     44.85 o 
  -4  15  12       14.01      103.79     47.32 o 
  -3  15  12       41.57       31.31     48.94 o 
  -2  15  12      242.30      237.32     49.74 o 
  -1  15  12      128.19       86.71     49.60 o 
   0  15  12        4.04       42.64     44.98 o 
   1  15  12       46.64       76.00     53.46 o 
   2  15  12       85.37      121.82     44.35 o 
   3  15  12      130.16      154.23     48.75 o 
   4  15  12       90.90       36.47     55.75 o 
   5  15  12       33.73      137.58     53.73 o 
  -1  16  12        0.05       31.38     59.96 o 
   0  16  12        9.99       58.06     75.71 o 
   1  16  12       51.18       86.59     74.93 o 
 -16   1  13        2.88      101.16     54.85 o 
 -15   1  13     3453.24     3432.86    137.87 o 
 -14   1  13       20.27       92.87     36.89 o 
 -13   1  13      352.85      371.74     34.28 o 
 -12   1  13       26.06       44.68     36.74 o 
 -11   1  13     7330.89     7190.32    114.61 o 
 -10   1  13      266.44      289.94     34.42 o 
  -9   1  13     3097.05     3022.87     40.64 o 
  -8   1  13       36.56       86.46     35.97 o 
  -7   1  13    22064.87    21165.95    205.34 o 
  -6   1  13    10364.12    10440.33     81.56 o 
  -5   1  13     7687.80     7504.00    120.83 o 
  -4   1  13      394.08      390.94     35.60 o 
  -3   1  13    38151.76    37144.96    643.06 o 
  -2   1  13    25714.11    27074.45    449.26 o 
  -1   1  13     4301.75     4047.56     52.07 o 
   0   1  13      500.01      350.17     36.82 o 
   1   1  13    31624.05    31647.48    427.57 o 
   2   1  13     2414.80     2303.34     41.81 o 
   3   1  13     3614.08     3440.33     53.50 o 
   4   1  13     3081.46     3202.63     52.70 o 
   5   1  13    31083.65    31799.23    540.47 o 
   6   1  13     6353.59     6311.59    151.27 o 
   7   1  13     1719.12     1712.77     48.82 o 
   8   1  13      239.06      264.15     48.59 o 
   9   1  13    10520.35    10867.81    173.92 o 
  10   1  13     2855.82     3114.95     76.30 o 
  11   1  13     1127.19     1164.52     49.38 o 
  12   1  13       28.46       55.79     41.29 o 
  13   1  13     2662.51     2997.91    148.33 o 
  14   1  13     1085.46     1002.01     70.78 o 
  15   1  13      391.09      390.65     44.92 o 
  16   1  13        9.06       42.60     44.82 o 
 -16   2  13      153.88      194.76     37.36 o 
 -15   2  13     2299.01     2435.43     87.05 o 
 -14   2  13       28.12       55.55     48.37 o 
 -13   2  13       43.23      110.19     38.00 o 
 -12   2  13     1013.23      995.05     55.43 o 
 -11   2  13     6217.07     6549.02    107.30 o 
 -10   2  13      101.37      145.05     35.25 o 
  -9   2  13      668.39      724.61     38.24 o 
  -8   2  13     5207.44     5000.33    116.67 o 
  -7   2  13    19246.58    19210.72    264.31 o 
  -6   2  13      131.92      236.19     32.27 o 
  -5   2  13     1619.48     1738.10     38.21 o 
  -4   2  13     9964.80    10147.48    201.15 o 
  -3   2  13    26858.39    26479.94    517.96 o 
  -2   2  13     3340.09     3470.23     52.42 o 
  -1   2  13     1103.16     1248.48     38.60 o 
   0   2  13    10644.92    10360.62    149.95 o 
   1   2  13    21186.14    21122.18    313.43 o 
   2   2  13     3416.36     3367.11     49.85 o 
   3   2  13      158.79      216.34     38.21 o 
   4   2  13     7313.60     7156.22    165.07 o 
   5   2  13    12227.85    11724.19    295.33 o 
   6   2  13     2488.67     2528.45     76.35 o 
   7   2  13        3.78       16.39     42.72 o 
   8   2  13     2009.55     1965.16     61.62 o 
   9   2  13     4063.78     4047.57    117.35 o 
  10   2  13      471.82      604.52     49.21 o 
  11   2  13      254.79      446.39     53.39 o 
  12   2  13      727.77      869.87     77.34 o 
  13   2  13      716.45      907.49    116.89 o 
  14   2  13      159.51      222.64     43.33 o 
  15   2  13       28.90       62.07     43.30 o 
  16   2  13       75.06      149.16     56.57 o 
 -16   3  13       37.51      136.26     51.55 o 
 -15   3  13       26.38       39.23     38.36 o 
 -14   3  13        1.73       87.58     41.22 o 
 -13   3  13      166.80      186.48     53.32 o 
 -12   3  13      513.22      570.15     46.22 o 
 -11   3  13      374.03      426.78     37.63 o 
 -10   3  13       42.07      137.47     34.97 o 
  -9   3  13       96.30      185.98     39.36 o 
  -8   3  13     1438.68     1346.93     55.43 o 
  -7   3  13     1347.18     1293.46     38.25 o 
  -6   3  13     5725.12     5802.06    104.84 o 
  -5   3  13      379.80      418.12     31.52 o 
  -4   3  13     2133.39     2175.13     45.01 o 
  -3   3  13     3608.91     3374.33     66.80 o 
  -2   3  13     8619.42     9354.72    218.13 o 
  -1   3  13       43.92       93.21     37.02 o 
   0   3  13       23.84       39.18     40.89 o 
   1   3  13    11828.42    12053.90    226.36 o 
   2   3  13      278.98      421.32     41.52 o 
   3   3  13       82.72       46.08     38.17 o 
   4   3  13     2485.99     2720.85    191.02 o 
   5   3  13     4913.98     5247.52    161.53 o 
   6   3  13      546.54      513.43     44.50 o 
   7   3  13       35.99       44.08     42.50 o 
   8   3  13     1114.18     1105.18     44.15 o 
   9   3  13     1828.80     1933.79    102.33 o 
  10   3  13     1101.63     1228.41     47.55 o 
  11   3  13     1190.78     1334.30     50.94 o 
  12   3  13      358.98      421.70     60.43 o 
  13   3  13      381.54      379.82     42.42 o 
  14   3  13      349.37      318.07     43.01 o 
  15   3  13      363.83      422.66     43.39 o 
 -15   4  13      240.62      313.99     38.15 o 
 -14   4  13        3.76       61.82     46.98 o 
 -13   4  13      490.33      488.24     57.32 o 
 -12   4  13      637.67      547.02     39.80 o 
 -11   4  13     1045.77      996.94     44.95 o 
 -10   4  13       97.97      193.14     34.51 o 
  -9   4  13      502.09      491.26     37.22 o 
  -8   4  13     5422.57     4971.32    161.78 o 
  -7   4  13     2961.01     2776.65     54.22 o 
  -6   4  13     1300.45     1310.74     39.79 o 
  -5   4  13        8.85       45.46     31.65 o 
  -4   4  13    12306.45    11718.39    227.32 o 
  -3   4  13     9774.86     9275.26    141.36 o 
  -2   4  13     1647.53     1670.49     37.28 o 
  -1   4  13       29.99       69.47     35.13 o 
   0   4  13    26025.20    25753.78    268.98 o 
   1   4  13    17594.80    16824.11    108.84 o 
   2   4  13     1161.49     1610.33     43.76 o 
   3   4  13      511.65      532.16     45.74 o 
   4   4  13    15615.19    15546.76    441.93 o 
   5   4  13    17259.98    17111.17    554.29 o 
   6   4  13        3.95       58.50     41.22 o 
   7   4  13      332.21      357.18     40.80 o 
   8   4  13     1740.13     1694.50     47.75 o 
   9   4  13     3666.42     3744.74    121.27 o 
  10   4  13      320.07      359.39     41.62 o 
  11   4  13      607.12      574.22     48.28 o 
  12   4  13      398.95      394.86     48.12 o 
  13   4  13     1164.14     1148.69     50.24 o 
  14   4  13      120.61       90.48     46.68 o 
  15   4  13      248.09      236.06     45.39 o 
 -15   5  13     2367.37     2265.16     80.96 o 
 -14   5  13       63.17       42.14     37.01 o 
 -13   5  13       46.40       64.94     40.29 o 
 -12   5  13       55.40       72.30     34.97 o 
 -11   5  13     6273.05     6295.59    195.25 o 
 -10   5  13      193.07      260.55     39.84 o 
  -9   5  13      308.49      305.90     33.68 o 
  -8   5  13        0.10       -7.86     33.94 o 
  -7   5  13    19875.41    19556.17    526.05 o 
  -6   5  13      217.25      280.84     38.49 o 
  -5   5  13        3.27       88.10     34.24 o 
  -4   5  13      102.98      153.02     34.34 o 
  -3   5  13    34724.91    34409.25    325.94 o 
  -2   5  13      377.83      442.12     36.13 o 
  -1   5  13       26.59       79.67     42.14 o 
   0   5  13      105.45      119.27     42.06 o 
   1   5  13    17909.05    16272.09    128.83 o 
   2   5  13        5.71       69.13     43.16 o 
   3   5  13      227.03      305.07     42.76 o 
   4   5  13     2332.72     2465.21     51.96 o 
   5   5  13    27817.86    26821.54    359.77 o 
   6   5  13       46.85      113.84     42.08 o 
   7   5  13      513.80      560.71     41.27 o 
   8   5  13        2.73       14.45     45.27 o 
   9   5  13     5444.93     5468.57    168.31 o 
  10   5  13       16.09        5.36     43.33 o 
  11   5  13      246.17      305.25     42.27 o 
  12   5  13        0.89       30.15     40.01 o 
  13   5  13     2093.90     2019.10     81.76 o 
  14   5  13        0.14       37.74     38.89 o 
  15   5  13       37.66       66.99     43.25 o 
 -15   6  13     2153.92     2256.10    229.95 o 
 -14   6  13       13.09      102.49     40.23 o 
 -13   6  13       26.39       56.53     37.08 o 
 -12   6  13     1480.74     1542.96     54.90 o 
 -11   6  13     5900.22     5672.21    196.52 o 
 -10   6  13        3.19       72.04     39.79 o 
  -9   6  13      353.66      462.11     41.34 o 
  -8   6  13     5797.95     5618.10    209.28 o 
  -7   6  13    19554.96    19017.13    512.07 o 
  -6   6  13      413.28      488.83     36.87 o 
  -5   6  13     1409.52     1712.26     54.66 o 
  -4   6  13     8080.01     7756.05    117.93 o 
  -3   6  13    31367.95    30165.21    288.97 o 
  -2   6  13     1039.69     1267.51     42.92 o 
  -1   6  13     2440.51     2449.18     43.98 o 
   0   6  13    15773.25    14308.01    181.13 o 
   1   6  13    14547.72    13013.24     93.47 o 
   2   6  13     1376.63     1571.69     45.99 o 
   3   6  13     1412.39     1549.76     43.53 o 
   4   6  13     8823.29     8032.26     81.87 o 
   5   6  13    18301.21    17319.24    109.58 o 
   6   6  13      164.26      219.74     43.93 o 
   7   6  13      158.99      255.13     45.95 o 
   8   6  13     3245.94     3381.86    119.92 o 
   9   6  13     5010.39     5124.48    180.25 o 
  10   6  13      800.40      969.88     50.24 o 
  11   6  13      233.50      261.97     38.75 o 
  12   6  13      916.67     1060.13     84.80 o 
  13   6  13     1839.30     1800.50    101.29 o 
  14   6  13      263.18      233.64     43.04 o 
 -14   7  13      874.58      835.43     83.70 o 
 -13   7  13      677.21      599.95     46.79 o 
 -12   7  13      209.95      247.78     39.83 o 
 -11   7  13     1057.71     1008.89     50.14 o 
 -10   7  13     1165.61     1308.84     59.31 o 
  -9   7  13      703.66      706.27     42.03 o 
  -8   7  13      468.24      503.53     47.62 o 
  -7   7  13     3539.60     3576.49    118.89 o 
  -6   7  13     2347.26     2277.57     60.37 o 
  -5   7  13     3412.80     3437.94     83.49 o 
  -4   7  13     1385.59     1376.09     39.63 o 
  -3   7  13     8560.14     8692.90    122.44 o 
  -2   7  13     9474.85     9129.38    137.48 o 
  -1   7  13     2269.44     2168.27     46.91 o 
   0   7  13     5012.94     4781.42     79.71 o 
   1   7  13     9796.52     9755.87    218.52 o 
   2   7  13     3084.96     3073.79     62.50 o 
   3   7  13      900.37     1026.08     42.83 o 
   4   7  13     6635.10     6477.52     90.27 o 
   5   7  13     6965.66     6708.21    100.21 o 
   6   7  13     4055.82     3958.26     62.18 o 
   7   7  13     1508.50     1632.55     48.54 o 
   8   7  13     1441.77     1600.82     46.11 o 
   9   7  13     2035.64     2055.85     71.12 o 
  10   7  13       10.26       11.07     39.40 o 
  11   7  13      269.53      289.43     51.31 o 
  12   7  13      622.67      676.92     79.53 o 
  13   7  13      722.48      642.37     45.18 o 
  14   7  13        9.17       46.31     40.65 o 
 -14   8  13     1152.96     1002.71    102.17 o 
 -13   8  13      174.61      230.09     40.10 o 
 -12   8  13       98.21      136.00     39.69 o 
 -11   8  13       11.93        9.40     45.29 o 
 -10   8  13     2569.42     2583.71    104.45 o 
  -9   8  13      197.84      241.58     38.64 o 
  -8   8  13      133.03      157.72     44.52 o 
  -7   8  13        1.70        7.70     39.48 o 
  -6   8  13    10330.64    10534.57    333.44 o 
  -5   8  13     1372.04     1358.21     50.42 o 
  -4   8  13       70.95       61.27     47.78 o 
  -3   8  13       68.05      142.68     41.12 o 
  -2   8  13    26534.53    26583.63    190.45 o 
  -1   8  13     1212.15     1197.27     43.29 o 
   0   8  13      260.54      236.75     42.17 o 
   1   8  13        5.52       37.24     40.71 o 
   2   8  13    12436.67    12910.18    212.57 o 
   3   8  13      819.85      937.52     43.95 o 
   4   8  13      427.41      460.62     40.74 o 
   5   8  13       30.20       62.70     41.70 o 
   6   8  13    11831.79    12073.32    157.20 o 
   7   8  13      179.52      329.04     45.59 o 
   8   8  13      336.50      379.25     41.56 o 
   9   8  13      151.25      110.13     39.56 o 
  10   8  13     1679.61     1805.13     71.63 o 
  11   8  13      181.44      179.94     38.89 o 
  12   8  13       86.69      122.81     43.76 o 
  13   8  13        0.02       13.98     50.98 o 
 -13   9  13      312.93      346.64     43.14 o 
 -12   9  13      657.61      678.63     52.12 o 
 -11   9  13      220.57      190.44     40.89 o 
 -10   9  13        9.14       73.14     40.82 o 
  -9   9  13      803.33      816.30     46.08 o 
  -8   9  13      392.94      418.53     42.99 o 
  -7   9  13      376.90      350.76     49.24 o 
  -6   9  13      659.73      858.17     49.97 o 
  -5   9  13     2287.28     2505.07     50.01 o 
  -4   9  13     2256.24     2278.95     48.00 o 
  -3   9  13      224.15      237.18     41.61 o 
  -2   9  13      904.14     1033.91     43.65 o 
  -1   9  13     2184.46     2464.88     44.43 o 
   0   9  13     2087.50     2264.99     44.33 o 
   1   9  13     3598.09     3452.06     84.17 o 
   2   9  13       53.83      124.25     47.34 o 
   3   9  13      674.72      695.07     42.63 o 
   4   9  13     1862.58     2071.92     46.04 o 
   5   9  13      165.40      174.44     49.11 o 
   6   9  13      882.89      812.24     47.93 o 
   7   9  13     1681.56     1554.02     47.24 o 
   8   9  13     2293.83     2078.51     46.59 o 
   9   9  13      514.08      498.81     40.74 o 
  10   9  13      529.97      484.84     44.25 o 
  11   9  13      282.14      304.56     44.19 o 
  12   9  13      592.79      507.10     40.39 o 
  13   9  13        4.57       76.03     40.29 o 
 -12  10  13      222.86      295.95     42.25 o 
 -11  10  13      118.43      166.76     44.42 o 
 -10  10  13      331.07      328.14     74.83 o 
  -9  10  13       34.50      114.82     43.73 o 
  -8  10  13      132.23      167.04     40.88 o 
  -7  10  13      867.46     1099.34     59.80 o 
  -6  10  13     1254.04     1196.05     51.72 o 
  -5  10  13      160.49      176.51     46.51 o 
  -4  10  13       47.97      101.51     44.48 o 
  -3  10  13      344.55      381.88     45.69 o 
  -2  10  13      830.17      802.19     42.56 o 
  -1  10  13       74.24       92.18     43.72 o 
   0  10  13      715.99      698.20     42.20 o 
   1  10  13     3532.03     3496.57    100.60 o 
   2  10  13      945.81     1037.60     54.76 o 
   3  10  13       97.09      145.36     47.16 o 
   4  10  13       64.15       77.56     46.37 o 
   5  10  13        1.21      -11.24     47.47 o 
   6  10  13      872.07      841.98     48.93 o 
   7  10  13      219.94      265.68     43.76 o 
   8  10  13       36.86      124.33     44.79 o 
   9  10  13       45.48       52.78     44.79 o 
  10  10  13      187.12      242.50     43.51 o 
  11  10  13       37.82      133.56     45.34 o 
  12  10  13       23.63       56.16     42.88 o 
 -11  11  13     1126.31      865.80     59.12 o 
 -10  11  13       91.21       14.21     59.05 o 
  -9  11  13        9.43       10.81     59.51 o 
  -8  11  13      343.06      362.03     40.21 o 
  -7  11  13     1460.30     1486.56     54.24 o 
  -6  11  13      192.57      156.19     41.33 o 
  -5  11  13       64.12      130.16     45.57 o 
  -4  11  13      890.85     1071.49     45.93 o 
  -3  11  13     5058.35     5291.40     55.71 o 
  -2  11  13      115.56      116.83     44.70 o 
  -1  11  13      255.00      314.81     48.49 o 
   0  11  13       56.95      149.49     41.86 o 
   1  11  13     3189.42     3354.18    126.95 o 
   2  11  13      265.31      350.16     47.74 o 
   3  11  13        6.78      129.69     49.09 o 
   4  11  13     1225.49     1322.70     51.96 o 
   5  11  13     3910.11     3859.19     65.32 o 
   6  11  13      130.13      208.92     47.54 o 
   7  11  13       47.15       58.51     48.52 o 
   8  11  13       16.10      140.79     43.28 o 
   9  11  13      734.40      738.43     49.72 o 
  10  11  13       37.40       79.21     43.71 o 
  11  11  13       28.45       24.09     41.32 o 
 -10  12  13      967.41      707.13     67.31 o 
  -9  12  13        5.37       57.84     40.50 o 
  -8  12  13      619.19      643.09     41.31 o 
  -7  12  13        6.59       99.12     45.32 o 
  -6  12  13     3398.26     3416.82     99.17 o 
  -5  12  13       93.32      172.62     46.89 o 
  -4  12  13     2318.99     2453.15     63.71 o 
  -3  12  13       13.56      -37.27     47.35 o 
  -2  12  13     5243.22     4943.42    120.67 o 
  -1  12  13      617.02      607.94     43.60 o 
   0  12  13     1227.34     1308.76     51.23 o 
   1  12  13       13.33       50.72     42.22 o 
   2  12  13     3499.80     3588.27     90.39 o 
   3  12  13      534.61      494.67     51.43 o 
   4  12  13     2084.90     2017.32     67.87 o 
   5  12  13        4.14      121.36     51.65 o 
   6  12  13     2829.27     2637.68    109.16 o 
   7  12  13       41.43      106.07     43.86 o 
   8  12  13      372.80      338.18     48.10 o 
   9  12  13       83.80       55.29     46.62 o 
  10  12  13      923.58      872.86     59.40 o 
  -9  13  13      100.58      123.46     50.60 o 
  -8  13  13      510.46      489.10     47.97 o 
  -7  13  13      154.28       90.24     45.79 o 
  -6  13  13     1777.43     1800.80     59.49 o 
  -5  13  13      360.93      347.49     43.92 o 
  -4  13  13     1079.73     1089.59     69.21 o 
  -3  13  13      180.52      172.50     43.81 o 
  -2  13  13     1901.43     1871.16     77.67 o 
  -1  13  13      140.81      177.11     47.81 o 
   0  13  13      394.48      438.03     46.30 o 
   1  13  13      547.57      553.26     46.80 o 
   2  13  13      476.94      542.21     47.77 o 
   3  13  13        1.34       22.26     44.85 o 
   4  13  13      249.65      321.04     49.87 o 
   5  13  13       40.82       99.81     49.00 o 
   6  13  13     1065.53      989.19     49.05 o 
   7  13  13      391.08      295.33     49.33 o 
   8  13  13      491.94      476.54     49.62 o 
   9  13  13       61.08       60.80     49.89 o 
  -7  14  13       59.31      108.08     44.35 o 
  -6  14  13       71.77       34.62     42.53 o 
  -5  14  13      109.27      196.43     48.31 o 
  -4  14  13        1.56       -8.65     47.23 o 
  -3  14  13      426.16      423.19     43.47 o 
  -2  14  13        5.81       65.36     48.51 o 
  -1  14  13       22.65       79.11     51.09 o 
   0  14  13      220.06      212.61     47.62 o 
   1  14  13       99.43      132.89     52.85 o 
   2  14  13       22.41      113.80     48.48 o 
   3  14  13        6.26      128.07     46.27 o 
   4  14  13      272.23      314.24     58.23 o 
   5  14  13      477.28      452.06     53.45 o 
   6  14  13      113.31      113.80     46.81 o 
   7  14  13      140.63      106.97     49.66 o 
  -5  15  13      181.08      204.82     48.20 o 
  -4  15  13        7.77       48.28     54.03 o 
  -3  15  13      777.71      555.87     51.81 o 
  -2  15  13      217.48      198.44     52.01 o 
  -1  15  13       45.34       55.94     51.08 o 
   0  15  13      170.32      212.86     48.04 o 
   1  15  13      287.19      196.55     49.99 o 
   2  15  13      107.75      156.94     46.40 o 
   3  15  13       86.37      160.17     43.31 o 
   4  15  13       28.75       -8.44     52.79 o 
   5  15  13      338.59      285.52     53.31 o 
 -16   0  14       14.94      138.52    101.08 o 
 -15   0  14      313.55      244.90     56.11 o 
 -14   0  14     3684.56     4152.83    178.01 o 
 -13   0  14        0.84      102.64     68.57 o 
 -12   0  14       25.83       78.90     74.85 o 
 -11   0  14      640.70      680.55     49.82 o 
 -10   0  14    14591.58    13816.43    217.12 o 
  -9   0  14      835.93      827.41     57.96 o 
  -8   0  14       77.66      115.98     51.85 o 
  -7   0  14     1415.86     1409.24     58.72 o 
  -6   0  14    86447.52    89992.38    652.76 o 
  -5   0  14     2582.35     2523.93     54.51 o 
  -4   0  14      191.57      213.91     55.93 o 
  -3   0  14     1583.25     1424.62     51.97 o 
  -2   0  14   137266.55   142328.73   4144.23 o 
  -1   0  14     2438.54     2620.48     74.39 o 
   0   0  14     6630.82     6648.87    151.07 o 
   1   0  14     6697.48     6392.03    144.35 o 
   2   0  14    18342.12    16854.83    192.74 o 
   3   0  14      727.11      677.18     64.29 o 
   4   0  14     2173.88     2067.49     78.76 o 
   5   0  14     7297.54     7071.23    124.25 o 
   6   0  14    34576.63    36226.80   1032.68 o 
   7   0  14      213.74      244.62     70.06 o 
   8   0  14        9.43       22.13    115.50 o 
   9   0  14     2180.05     2416.52     75.72 o 
  10   0  14    12837.84    13662.26    319.89 o 
  11   0  14       90.63      124.07     62.56 o 
  12   0  14      110.41      166.70     68.55 o 
  13   0  14      433.39      642.25     62.32 o 
  14   0  14     4346.53     4576.13     71.41 o 
  15   0  14        1.29       47.08     59.22 o 
  16   0  14        0.31       15.78     80.35 o 
 -16   1  14       48.36       57.41     44.22 o 
 -15   1  14      955.00      960.17     47.85 o 
 -14   1  14     1934.97     1994.92     63.89 o 
 -13   1  14      573.65      579.20     45.47 o 
 -12   1  14      154.69      136.47     34.85 o 
 -11   1  14     2914.04     2833.66     45.26 o 
 -10   1  14     8221.13     8000.98    105.98 o 
  -9   1  14     5016.99     5307.61     56.66 o 
  -8   1  14      529.17      555.75     36.94 o 
  -7   1  14    12848.04    11953.06    117.95 o 
  -6   1  14    47559.14    47896.09    489.16 o 
  -5   1  14     5366.52     5518.29     55.21 o 
  -4   1  14     2232.93     2285.48     38.68 o 
  -3   1  14    32333.11    30401.61    469.32 o 
  -2   1  14    87573.55    89830.98   1605.99 o 
  -1   1  14     1480.05     1483.72     38.39 o 
   0   1  14     3057.38     3191.49     46.38 o 
   1   1  14    37672.30    36373.00    514.57 o 
   2   1  14    22358.52    21397.75    279.49 o 
   3   1  14     3450.54     3190.39     57.69 o 
   4   1  14     4272.96     4457.51     50.42 o 
   5   1  14    24758.72    24180.32    322.50 o 
   6   1  14    20073.86    20382.41    315.42 o 
   7   1  14      168.43      187.87     49.22 o 
   8   1  14     1947.92     2028.67     49.29 o 
   9   1  14     7260.15     6972.75    235.24 o 
  10   1  14     7022.16     7665.46    244.27 o 
  11   1  14      489.03      524.84     43.25 o 
  12   1  14      563.38      565.95     54.35 o 
  13   1  14     1435.84     1533.91     98.42 o 
  14   1  14     2160.91     2269.33    111.88 o 
  15   1  14      192.91      285.65     71.23 o 
 -16   2  14      105.22       73.31     47.16 o 
 -15   2  14     1560.53     1696.26     96.77 o 
 -14   2  14      102.29      138.03     44.06 o 
 -13   2  14      255.57      327.44     43.60 o 
 -12   2  14      378.18      403.92     51.84 o 
 -11   2  14     2948.46     3066.66     46.69 o 
 -10   2  14      145.75      235.52     35.84 o 
  -9   2  14    11715.90    11689.65    177.45 o 
  -8   2  14      226.46      284.80     37.43 o 
  -7   2  14     7752.38     7832.29    133.92 o 
  -6   2  14      609.15      588.31     34.53 o 
  -5   2  14     7133.01     7162.02    140.52 o 
  -4   2  14      236.16      376.70     33.20 o 
  -3   2  14    14052.67    13957.17    183.65 o 
  -2   2  14      718.77      581.36     37.73 o 
  -1   2  14      272.67      253.11     35.59 o 
   0   2  14      457.37      422.64     37.40 o 
   1   2  14     6260.55     5870.03     45.68 o 
   2   2  14      253.69      182.30     40.06 o 
   3   2  14      137.02      399.48    106.46 o 
   4   2  14      945.14      908.16     41.36 o 
   5   2  14     5682.58     5485.94    125.55 o 
   6   2  14       76.19       65.79     41.21 o 
   7   2  14     3043.59     3928.84     83.46 o 
   8   2  14      263.32      277.99     44.41 o 
   9   2  14     3303.54     3385.60     53.94 o 
  10   2  14      222.67      322.00     69.85 o 
  11   2  14      150.75      295.51     48.20 o 
  12   2  14       23.35      104.71     47.51 o 
  13   2  14      926.49     1063.15     67.58 o 
  14   2  14       46.36       25.20     42.89 o 
  15   2  14      178.09      279.10     47.75 o 
 -15   3  14      266.59      416.64     47.63 o 
 -14   3  14       13.77      103.88     46.18 o 
 -13   3  14       61.45      113.17     39.22 o 
 -12   3  14     1075.45     1116.82     38.57 o 
 -11   3  14      414.25      567.90     49.72 o 
 -10   3  14      324.56      349.19     38.08 o 
  -9   3  14      875.71      972.85     35.56 o 
  -8   3  14     2028.33     1888.19     52.68 o 
  -7   3  14      499.57      563.69     35.03 o 
  -6   3  14      154.11      160.81     32.52 o 
  -5   3  14      151.09      141.94     31.99 o 
  -4   3  14     2425.36     1934.03     35.40 o 
  -3   3  14     1342.76     1249.87     37.14 o 
  -2   3  14     1843.70     1881.70     42.89 o 
  -1   3  14     2328.57     2010.59     39.38 o 
   0   3  14     3568.29     2870.21     44.71 o 
   1   3  14      439.58      372.04     40.94 o 
   2   3  14     7701.46     7990.39    155.90 o 
   3   3  14     1398.43     1663.76     39.70 o 
   4   3  14     2802.60     2504.96     89.81 o 
   5   3  14      110.91      135.19     43.68 o 
   6   3  14     2597.98     2834.51    107.48 o 
   7   3  14     5473.09     5689.67    170.71 o 
   8   3  14       26.39       81.92     41.80 o 
   9   3  14       98.21      151.99     43.30 o 
  10   3  14      298.60      554.61     46.50 o 
  11   3  14      343.86      251.69     45.77 o 
  12   3  14       44.85      132.16     44.74 o 
  13   3  14        7.67       76.28     40.61 o 
  14   3  14       91.67       72.98     44.96 o 
  15   3  14        9.82       95.25     59.32 o 
 -15   4  14        6.92       18.31     37.81 o 
 -14   4  14      569.29      661.44     43.61 o 
 -13   4  14      230.65      332.90     47.45 o 
 -12   4  14       93.39      178.44     35.73 o 
 -11   4  14       25.86       40.66     45.45 o 
 -10   4  14      856.10     1007.04     39.00 o 
  -9   4  14      898.99      958.08     40.32 o 
  -8   4  14     1449.25     1589.19     53.56 o 
  -7   4  14       15.90       34.91     33.61 o 
  -6   4  14     9977.43    10207.43    239.89 o 
  -5   4  14     2767.57     2697.11     56.85 o 
  -4   4  14     3091.23     3347.86     58.06 o 
  -3   4  14       66.40      166.43     34.44 o 
  -2   4  14    18836.19    18554.22    318.53 o 
  -1   4  14     1059.97     1036.28     39.46 o 
   0   4  14    16294.37    17059.30    214.46 o 
   1   4  14      216.16      301.84     43.57 o 
   2   4  14      536.08      372.19     37.51 o 
   3   4  14      965.19      890.85     40.43 o 
   4   4  14    12689.22    13781.27    474.76 o 
   5   4  14      125.79      192.91     45.64 o 
   6   4  14     2680.04     2445.94    105.95 o 
   7   4  14      448.20      445.06     48.01 o 
   8   4  14      431.95      549.30     47.71 o 
   9   4  14        0.93       31.47     40.05 o 
  10   4  14      951.66     1053.89     45.47 o 
  11   4  14      348.91      423.68     40.50 o 
  12   4  14        3.61        7.89     40.76 o 
  13   4  14        2.44      117.01     45.01 o 
  14   4  14      181.35      188.06     42.26 o 
  15   4  14       26.46       74.74     45.25 o 
 -15   5  14      135.20      154.49     61.85 o 
 -14   5  14     1885.29     2012.98     56.17 o 
 -13   5  14      469.11      501.26     40.22 o 
 -12   5  14     1547.91     1513.53     46.10 o 
 -11   5  14      370.84      492.00     38.54 o 
 -10   5  14     5082.88     5005.21    164.53 o 
  -9   5  14      819.10      780.81     48.02 o 
  -8   5  14     3488.10     3403.82     79.26 o 
  -7   5  14     1776.06     1747.16     52.45 o 
  -6   5  14    24487.74    25069.96    642.19 o 
  -5   5  14     1767.86     1637.19     38.32 o 
  -4   5  14     6177.40     6357.83    107.37 o 
  -3   5  14     3734.14     3493.80     51.64 o 
  -2   5  14    52487.04    54470.36    346.36 o 
  -1   5  14       13.69       76.24     42.71 o 
   0   5  14      757.82     1097.88     42.81 o 
   1   5  14     1048.08     1012.36     45.30 o 
   2   5  14    18817.85    18713.95    197.21 o 
   3   5  14      156.88      155.06     44.57 o 
   4   5  14     1163.04     1253.57     48.05 o 
   5   5  14     7443.50     7148.97    155.35 o 
   6   5  14    14278.04    14367.87    389.92 o 
   7   5  14        3.27       69.57     40.97 o 
   8   5  14      621.93      557.01     47.83 o 
   9   5  14     1163.27     1027.36     56.66 o 
  10   5  14     3689.04     4178.01    210.16 o 
  11   5  14      111.99       83.76     40.24 o 
  12   5  14      279.56      286.74     50.03 o 
  13   5  14      288.92      307.29     40.09 o 
  14   5  14      820.68      873.63     42.68 o 
  15   5  14        0.14       83.16     40.08 o 
 -15   6  14      287.74      246.48     48.01 o 
 -14   6  14       18.39       74.55     44.17 o 
 -13   6  14     4523.97     3773.43    140.85 o 
 -12   6  14       62.26       46.35     46.42 o 
 -11   6  14      405.49      477.11     46.39 o 
 -10   6  14      133.46      195.92     39.57 o 
  -9   6  14     7197.57     6500.29    212.93 o 
  -8   6  14       16.32       61.28     35.37 o 
  -7   6  14     1367.74     1479.18     39.09 o 
  -6   6  14      398.09      419.76     42.86 o 
  -5   6  14    26993.78    25904.14    387.22 o 
  -4   6  14       78.30      112.09     35.75 o 
  -3   6  14     1179.03     1203.80     36.84 o 
  -2   6  14      651.30      624.45     41.05 o 
  -1   6  14    21256.41    20841.07    281.58 o 
   0   6  14     2337.67     2467.49     44.27 o 
   1   6  14      235.83      312.41     45.20 o 
   2   6  14       72.65       81.08     40.74 o 
   3   6  14    18971.22    19516.35    372.31 o 
   4   6  14      913.58      941.13     45.42 o 
   5   6  14     1177.97     1356.26     44.51 o 
   6   6  14      198.37      265.91     41.42 o 
   7   6  14    13018.34    13325.78    259.96 o 
   8   6  14      570.78      639.21     44.54 o 
   9   6  14        2.44       27.33     38.76 o 
  10   6  14       67.46      132.76     43.73 o 
  11   6  14     3510.88     3493.50    168.78 o 
  12   6  14       85.64      128.30     47.67 o 
  13   6  14       19.92       84.33     42.74 o 
  14   6  14       15.67       -9.37     43.10 o 
 -14   7  14      254.83      265.99     69.68 o 
 -13   7  14     3336.50     2814.31    161.30 o 
 -12   7  14     1089.93     1141.30     44.51 o 
 -11   7  14       74.32       69.09     42.97 o 
 -10   7  14      816.80      908.31     44.50 o 
  -9   7  14     4279.25     4571.18    151.55 o 
  -8   7  14     3257.69     3429.76    109.01 o 
  -7   7  14      820.09      941.55     41.83 o 
  -6   7  14     3271.35     3525.79     82.71 o 
  -5   7  14    19049.36    18360.00    351.29 o 
  -4   7  14     3547.99     3386.48     50.42 o 
  -3   7  14     2723.28     3097.87     69.93 o 
  -2   7  14     7421.34     7065.36    110.72 o 
  -1   7  14    23243.42    21106.42    413.62 o 
   0   7  14     5523.65     5113.51     85.65 o 
   1   7  14     4653.18     4695.60     76.66 o 
   2   7  14     6361.41     6088.63    116.99 o 
   3   7  14    23682.78    23579.91    318.15 o 
   4   7  14     7214.76     6958.02     99.10 o 
   5   7  14     1993.52     1968.11     48.36 o 
   6   7  14     3007.28     2859.93     50.31 o 
   7   7  14    18578.30    19087.81    166.04 o 
   8   7  14     1105.26     1119.78     46.66 o 
   9   7  14      505.97      464.38     42.17 o 
  10   7  14      685.05      733.20     53.31 o 
  11   7  14     3789.97     3751.70    271.27 o 
  12   7  14      369.72      540.79     54.54 o 
  13   7  14      351.95      335.57     53.36 o 
  14   7  14      278.94      232.70     41.68 o 
 -14   8  14       23.11       56.88     66.56 o 
 -13   8  14       94.49       68.36     41.61 o 
 -12   8  14       14.29       50.68     37.10 o 
 -11   8  14        4.68       98.98     48.34 o 
 -10   8  14       14.89       82.78     42.64 o 
  -9   8  14       23.76      109.43     39.33 o 
  -8   8  14      295.51      392.76     38.35 o 
  -7   8  14      361.24      381.56     38.50 o 
  -6   8  14        8.51       94.50     39.97 o 
  -5   8  14       20.51       90.45     40.27 o 
  -4   8  14       12.23       88.08     41.53 o 
  -3   8  14      402.74      383.34     38.30 o 
  -2   8  14       18.92      116.74     39.94 o 
  -1   8  14      882.60      941.03     43.30 o 
   0   8  14      117.03      182.12     39.48 o 
   1   8  14      259.42      231.63     40.72 o 
   2   8  14      331.26      371.42     41.56 o 
   3   8  14     2221.13     2290.65     48.58 o 
   4   8  14      187.06      231.99     44.23 o 
   5   8  14     1315.67     1360.38     45.18 o 
   6   8  14      295.48      344.47     45.30 o 
   7   8  14     1515.39     1611.84     49.40 o 
   8   8  14      383.72      456.38     43.99 o 
   9   8  14      166.46      190.15     43.57 o 
  10   8  14        8.01       77.26     40.91 o 
  11   8  14        2.17       68.74     38.84 o 
  12   8  14        0.76       37.35     41.87 o 
  13   8  14      172.24      233.73     40.46 o 
 -13   9  14        6.81       41.71     41.38 o 
 -12   9  14      735.32      692.89     47.25 o 
 -11   9  14      120.66       93.22     40.99 o 
 -10   9  14       29.46       94.86     38.87 o 
  -9   9  14       20.90       29.38     41.25 o 
  -8   9  14      710.00      632.31     45.45 o 
  -7   9  14      497.53      415.51     43.33 o 
  -6   9  14      181.37      189.73     44.29 o 
  -5   9  14       25.56      157.48     47.63 o 
  -4   9  14     1745.49     1788.14     47.15 o 
  -3   9  14      741.26      704.74     38.32 o 
  -2   9  14       56.20       99.09     39.10 o 
  -1   9  14      341.75      305.76     41.17 o 
   0   9  14     1054.00     1073.53     44.06 o 
   1   9  14     1090.87     1102.45     43.44 o 
   2   9  14      368.92      410.68     42.31 o 
   3   9  14      369.31      310.05     39.94 o 
   4   9  14      600.11      593.48     49.39 o 
   5   9  14      650.97      795.41     47.30 o 
   6   9  14      262.93      289.15     44.52 o 
   7   9  14       86.95       64.71     46.25 o 
   8   9  14      966.96      981.02     43.21 o 
   9   9  14      546.40      500.74     44.90 o 
  10   9  14      136.55      250.36     41.82 o 
  11   9  14      115.59      122.13     38.96 o 
  12   9  14      187.90      233.77     43.23 o 
  13   9  14      259.13      208.76     41.79 o 
 -12  10  14      114.92       77.28     44.03 o 
 -11  10  14       37.89       99.79     46.69 o 
 -10  10  14      132.18      214.05     69.06 o 
  -9  10  14      681.99      553.39     44.23 o 
  -8  10  14      313.67      299.46     42.69 o 
  -7  10  14      388.10      425.43     49.64 o 
  -6  10  14      860.12     1047.47     51.62 o 
  -5  10  14     1591.05     1531.81     46.36 o 
  -4  10  14      350.46      312.93     44.93 o 
  -3  10  14      790.19      752.03     48.26 o 
  -2  10  14      523.66      535.00     40.19 o 
  -1  10  14      962.83      996.09     42.69 o 
   0  10  14       35.33       61.90     38.33 o 
   1  10  14      386.48      431.78     41.94 o 
   2  10  14        4.52       49.68     42.24 o 
   3  10  14      718.91      786.41     45.34 o 
   4  10  14        0.14       97.53     43.31 o 
   5  10  14     2440.13     2307.70     49.25 o 
   6  10  14       49.64      117.81     47.34 o 
   7  10  14      403.77      508.46     46.98 o 
   8  10  14        2.29       73.24     48.43 o 
   9  10  14      124.56       85.96     43.67 o 
  10  10  14      511.30      520.67     45.79 o 
  11  10  14       34.65       57.30     43.31 o 
  12  10  14        0.91       78.47     40.28 o 
 -11  11  14       83.21      136.39     49.38 o 
 -10  11  14       83.54      130.21     43.78 o 
  -9  11  14      455.87      463.45     47.83 o 
  -8  11  14        1.96       72.89     42.26 o 
  -7  11  14       53.24       97.87     45.33 o 
  -6  11  14        8.41       21.24     44.70 o 
  -5  11  14     3209.15     3328.23    101.29 o 
  -4  11  14       22.15       18.91     45.18 o 
  -3  11  14       81.90      180.14     46.07 o 
  -2  11  14        6.00       38.27     41.90 o 
  -1  11  14     3087.65     3174.93     98.91 o 
   0  11  14      290.26      336.30     39.95 o 
   1  11  14       10.62       91.99     40.91 o 
   2  11  14       93.43      148.40     50.38 o 
   3  11  14     5517.71     5853.27    198.05 o 
   4  11  14        2.23       96.00     46.62 o 
   5  11  14      632.20      559.37     49.06 o 
   6  11  14        7.93       49.21     43.94 o 
   7  11  14     2195.74     2395.67     97.42 o 
   8  11  14        4.74       32.51     44.05 o 
   9  11  14       71.19       64.78     44.73 o 
  10  11  14       74.71      107.93     45.81 o 
  11  11  14      490.01      562.19     62.45 o 
 -10  12  14       35.85       64.49     43.44 o 
  -9  12  14      330.68      216.77     49.10 o 
  -8  12  14       43.81      107.90     51.13 o 
  -7  12  14       21.48       92.14     43.62 o 
  -6  12  14      559.60      625.24     48.47 o 
  -5  12  14       19.79       53.32     46.21 o 
  -4  12  14      470.17      539.25     47.86 o 
  -3  12  14      117.18      148.00     47.29 o 
  -2  12  14      410.33      505.24     45.15 o 
  -1  12  14       65.95      127.65     45.44 o 
   0  12  14     1576.33     1765.10     57.46 o 
   1  12  14       28.31       92.58     40.49 o 
   2  12  14      815.97      754.02     48.50 o 
   3  12  14     1324.38     1429.87     46.54 o 
   4  12  14      522.90      701.31     53.72 o 
   5  12  14       87.69      141.67     46.51 o 
   6  12  14      405.88      249.80     48.97 o 
   7  12  14      259.17      314.69     45.36 o 
   8  12  14      713.72      602.91     54.97 o 
   9  12  14       50.46       65.47     43.93 o 
  10  12  14       36.87       47.19     49.76 o 
  -9  13  14      497.27      493.43     48.45 o 
  -8  13  14      149.98      188.75     64.93 o 
  -7  13  14      107.96      181.92     41.44 o 
  -6  13  14       52.00      104.96     45.28 o 
  -5  13  14     1100.16     1125.59     52.33 o 
  -4  13  14      440.45      530.48     50.12 o 
  -3  13  14       13.29       -4.43     44.03 o 
  -2  13  14      156.98      140.72     49.24 o 
  -1  13  14      791.61      802.24     46.00 o 
   0  13  14      227.05      364.93     45.74 o 
   1  13  14       28.30      127.10     46.42 o 
   2  13  14       76.83      198.13     45.04 o 
   3  13  14      601.12      584.22     44.60 o 
   4  13  14      153.57      185.37     58.64 o 
   5  13  14        4.54      126.46     52.12 o 
   6  13  14        4.72       51.03     52.14 o 
   7  13  14      524.27      399.45     60.99 o 
   8  13  14      702.97      659.40     51.63 o 
   9  13  14       94.90      112.31    115.50 o 
  -7  14  14       56.52       76.14     47.81 o 
  -6  14  14      694.64      520.81     46.59 o 
  -5  14  14      381.96      442.62     46.20 o 
  -4  14  14       75.41       57.09     46.05 o 
  -3  14  14        4.58        7.96     46.57 o 
  -2  14  14      618.36      518.11     65.33 o 
  -1  14  14      234.03      243.11     49.53 o 
   0  14  14        3.60       38.71     44.83 o 
   1  14  14      111.94      152.34     56.49 o 
   2  14  14      456.44      442.66     45.28 o 
   3  14  14      315.19      299.32     47.27 o 
   4  14  14       32.62       43.84     56.64 o 
   5  14  14       62.94       86.44     53.49 o 
   6  14  14      141.01      150.14     50.82 o 
   7  14  14      151.92       96.41     50.65 o 
  -5  15  14        4.72       38.19     50.07 o 
  -4  15  14       20.90      153.00     52.33 o 
  -3  15  14        2.16       76.83     49.98 o 
  -2  15  14       41.19       51.54     51.16 o 
  -1  15  14       10.21       34.21     46.53 o 
   0  15  14      103.05      157.82     47.18 o 
   1  15  14       19.94       58.41     50.37 o 
   2  15  14       13.58      104.43     43.68 o 
   3  15  14        4.66       66.62     52.14 o 
   4  15  14       16.45      101.77     52.57 o 
 -16   1  15        0.61       67.48     41.01 o 
 -15   1  15      959.19      785.90     70.88 o 
 -14   1  15        0.03      -47.15     47.15 o 
 -13   1  15       24.21       -1.86     41.43 o 
 -12   1  15      158.78      264.16     35.27 o 
 -11   1  15     2776.51     2992.76     85.98 o 
 -10   1  15       12.26       96.57     34.36 o 
  -9   1  15     4205.01     4565.82     81.35 o 
  -8   1  15      194.58      234.12     38.06 o 
  -7   1  15     6135.61     6528.95     85.03 o 
  -6   1  15        6.33      145.24     32.44 o 
  -5   1  15      482.04      709.24     36.36 o 
  -4   1  15      229.81      186.51     33.07 o 
  -3   1  15    10410.40    10413.03    159.02 o 
  -2   1  15      697.77      932.15    102.51 o 
  -1   1  15     2153.84     2063.66     39.26 o 
   0   1  15    10815.08    10665.21    169.16 o 
   1   1  15    10084.88     9443.49    139.40 o 
   2   1  15      180.76      281.51     44.45 o 
   3   1  15     1580.59     1803.25     44.11 o 
   4   1  15     5159.77     5750.24     66.99 o 
   5   1  15     2350.07     5409.50   1341.76 o 
   6   1  15      349.21      386.48     43.07 o 
   7   1  15     5225.04     5582.71    128.09 o 
   8   1  15      125.06      124.25     43.30 o 
   9   1  15      308.45      464.45     55.71 o 
  10   1  15      951.32     1011.43     82.86 o 
  11   1  15      129.68       84.19     47.78 o 
  12   1  15      155.90      203.42     40.82 o 
  13   1  15       10.55       76.66     54.65 o 
  14   1  15      528.28      557.40     46.24 o 
  15   1  15       13.19       68.40     64.64 o 
 -16   2  15      202.05      205.98     97.89 o 
 -15   2  15      674.13      622.68     53.98 o 
 -14   2  15       11.85      187.36     36.81 o 
 -13   2  15       19.51       43.92     39.00 o 
 -12   2  15      769.44      843.90     37.71 o 
 -11   2  15     1957.63     2008.87     44.92 o 
 -10   2  15       29.12       88.38     36.79 o 
  -9   2  15      773.04      894.78     35.74 o 
  -8   2  15     1775.05     1615.36     38.39 o 
  -7   2  15     6299.27     6024.93    128.46 o 
  -6   2  15     1082.71      913.53     35.34 o 
  -5   2  15      233.52      378.39     32.93 o 
  -4   2  15     4864.19     4892.97     77.30 o 
  -3   2  15     4137.44     3968.45     66.05 o 
  -2   2  15     6354.12     5804.01     80.86 o 
  -1   2  15       92.85       33.70     36.43 o 
   0   2  15     2680.62     2622.40     39.61 o 
   1   2  15     1603.52     1617.51     37.80 o 
   2   2  15     6999.87     6709.49     51.31 o 
   3   2  15      111.62      124.58     38.12 o 
   4   2  15     1289.55     1245.95     43.63 o 
   5   2  15     2899.22     2845.29     57.35 o 
   6   2  15     7052.02     7093.59    164.10 o 
   7   2  15     1329.68     1546.33     44.78 o 
   8   2  15      773.96      759.42     42.23 o 
   9   2  15     1692.88     1740.09     52.06 o 
  10   2  15     2120.84     2194.32     50.83 o 
  11   2  15       19.69       59.63     44.28 o 
  12   2  15      165.76      227.05     53.35 o 
  13   2  15      378.54      439.44     45.84 o 
  14   2  15      704.09      578.77     76.85 o 
  15   2  15       12.83      -31.03     41.14 o 
 -15   3  15        0.06       57.00     46.82 o 
 -14   3  15      450.15      545.64     45.07 o 
 -13   3  15      246.36      246.45     37.14 o 
 -12   3  15      321.77      416.00     38.84 o 
 -11   3  15       30.03       62.85     34.76 o 
 -10   3  15     2363.34     2346.46     52.63 o 
  -9   3  15       21.08      103.33     33.94 o 
  -8   3  15     4750.43     4490.22     95.24 o 
  -7   3  15        7.10       34.86     36.08 o 
  -6   3  15     7231.71     7014.46    143.65 o 
  -5   3  15      366.07      367.62     32.80 o 
  -4   3  15     6193.84     5952.08    100.75 o 
  -3   3  15     1922.38     2304.00     51.71 o 
  -2   3  15    13551.18    13188.81    294.94 o 
  -1   3  15       86.12       80.55     37.41 o 
   0   3  15    22359.05    22837.42    286.44 o 
   1   3  15     5871.85     6151.63    106.56 o 
   2   3  15     5115.70     4960.62     70.76 o 
   3   3  15      634.48      633.20     43.76 o 
   4   3  15    11558.59    12426.26    324.15 o 
   5   3  15      716.49      904.96     45.19 o 
   6   3  15     6119.92     6114.95    183.92 o 
   7   3  15     1562.37     1510.25     60.80 o 
   8   3  15      147.71      192.90     44.94 o 
   9   3  15       18.45      104.55     45.27 o 
  10   3  15     1014.70     1103.90     45.42 o 
  11   3  15      764.13      755.43     58.03 o 
  12   3  15       12.66      122.25     44.68 o 
  13   3  15       12.64       87.66     48.59 o 
  14   3  15      352.71      387.25     43.43 o 
  15   3  15      146.95      222.87     80.79 o 
 -15   4  15      180.70      237.15     44.30 o 
 -14   4  15     1431.56     1218.70     47.07 o 
 -13   4  15     2007.17     2043.41     57.83 o 
 -12   4  15      172.30      224.63     36.55 o 
 -11   4  15      784.87      690.82     38.45 o 
 -10   4  15     5479.17     5637.33    120.12 o 
  -9   4  15     6832.15     7125.85    180.44 o 
  -8   4  15     3578.76     3438.16     45.39 o 
  -7   4  15     3056.11     3029.07     79.18 o 
  -6   4  15    12439.05    11866.09    326.89 o 
  -5   4  15    21165.20    20015.14    448.82 o 
  -4   4  15     4506.21     4515.08     86.18 o 
  -3   4  15     7365.98     6761.73    120.52 o 
  -2   4  15    15885.56    14581.21    284.12 o 
  -1   4  15    23555.98    21567.94    350.98 o 
   0   4  15    10861.06    10876.63     59.55 o 
   1   4  15     6025.09     5383.61     70.13 o 
   2   4  15     8551.23     7675.98     72.63 o 
   3   4  15    25210.67    23798.47    399.70 o 
   4   4  15     3291.38     3442.03    136.67 o 
   5   4  15     2916.37     2734.41    120.99 o 
   6   4  15     6863.61     6504.38    303.47 o 
   7   4  15    12176.61    11622.62    387.02 o 
   8   4  15       43.11       63.88     46.14 o 
   9   4  15      770.82      772.49     48.52 o 
  10   4  15     1228.68     1335.70     42.60 o 
  11   4  15     3353.28     3503.69    123.14 o 
  12   4  15       56.95      106.31     40.55 o 
  13   4  15      157.78      148.41     39.56 o 
  14   4  15      367.45      455.86     42.51 o 
  15   4  15      771.23      746.28     52.26 o 
 -15   5  15        4.73       97.23     38.61 o 
 -14   5  15      185.53      266.22     57.04 o 
 -13   5  15      154.19      145.51     33.67 o 
 -12   5  15      984.41     1009.91     84.36 o 
 -11   5  15       13.37       64.11     35.91 o 
 -10   5  15      752.01      958.69     67.10 o 
  -9   5  15      242.14      394.44     38.26 o 
  -8   5  15     1638.86     1507.35     54.78 o 
  -7   5  15        0.74       59.77     35.99 o 
  -6   5  15     2522.63     2616.26     53.40 o 
  -5   5  15      177.57      269.65     35.01 o 
  -4   5  15     4270.12     4178.99     69.43 o 
  -3   5  15      153.07      254.14     33.22 o 
  -2   5  15     3502.95     3252.05     43.01 o 
  -1   5  15      183.06      267.00     40.57 o 
   0   5  15     1970.86     1932.36     45.92 o 
   1   5  15      507.14      623.58     39.17 o 
   2   5  15     4211.31     3777.47     66.02 o 
   3   5  15      149.59      139.85     38.10 o 
   4   5  15     1291.68     1292.43     44.70 o 
   5   5  15      453.92      430.27     45.35 o 
   6   5  15     3050.66     3065.98     96.33 o 
   7   5  15      643.97      657.97     51.57 o 
   8   5  15     1008.75     1028.04     64.51 o 
   9   5  15      128.05      116.91     47.67 o 
  10   5  15      797.41      791.05     69.59 o 
  11   5  15       22.94      113.54     43.90 o 
  12   5  15      329.24      349.05     43.83 o 
  13   5  15       56.70       96.68     40.95 o 
  14   5  15      232.68      278.94     41.90 o 
  15   5  15       13.17       71.82     41.41 o 
 -14   6  15       24.20        1.67     65.14 o 
 -13   6  15     2612.33     2408.09     95.04 o 
 -12   6  15     2006.13     2239.88    117.21 o 
 -11   6  15      863.46      834.36     46.21 o 
 -10   6  15      399.64      327.58     39.08 o 
  -9   6  15     2087.80     2161.82     70.88 o 
  -8   6  15     3629.88     3490.01    109.75 o 
  -7   6  15     3192.04     3230.66     87.73 o 
  -6   6  15      117.84      119.83     37.78 o 
  -5   6  15    14757.91    15171.33    255.04 o 
  -4   6  15     7411.57     7276.85     68.85 o 
  -3   6  15     5329.81     5174.42     43.11 o 
  -2   6  15      133.57      126.50     37.04 o 
  -1   6  15    11908.83    12581.87    182.48 o 
   0   6  15     1809.83     1789.63     43.66 o 
   1   6  15     2002.23     1748.87     51.45 o 
   2   6  15       18.81      103.14     39.46 o 
   3   6  15    10577.74    11505.11    210.59 o 
   4   6  15     2608.12     2510.24     45.94 o 
   5   6  15     2916.35     2790.69     58.15 o 
   6   6  15      124.70      106.16     41.13 o 
   7   6  15    14628.64    14345.31    298.18 o 
   8   6  15     1543.76     1509.40     46.91 o 
   9   6  15      685.07      687.06     48.63 o 
  10   6  15       86.60       80.15     49.01 o 
  11   6  15     3607.38     3346.42    189.63 o 
  12   6  15      569.48      605.76     48.56 o 
  13   6  15      157.88       81.14     39.22 o 
  14   6  15       11.86      -39.61     39.61 o 
 -14   7  15       53.44       93.03     41.89 o 
 -13   7  15      151.57      320.77     42.33 o 
 -12   7  15       41.70       55.35     35.84 o 
 -11   7  15        2.57      -41.40     41.40 o 
 -10   7  15       61.89       90.68     40.44 o 
  -9   7  15        0.45        4.85     39.45 o 
  -8   7  15      430.10      525.59     43.51 o 
  -7   7  15       95.48       87.81     35.35 o 
  -6   7  15      327.15      447.31     37.25 o 
  -5   7  15     1245.37     1255.25     36.77 o 
  -4   7  15       82.84      124.07     35.59 o 
  -3   7  15       22.83      102.50     40.38 o 
  -2   7  15      106.09      136.69     36.44 o 
  -1   7  15      245.87      319.87     41.79 o 
   0   7  15     2062.40     1963.77     63.78 o 
   1   7  15      175.88      217.42     41.88 o 
   2   7  15       28.29       39.34     43.00 o 
   3   7  15      167.66      199.35     45.02 o 
   4   7  15     1253.39     1198.45     46.74 o 
   5   7  15       63.23      126.96     44.61 o 
   6   7  15       19.66       -9.43     43.02 o 
   7   7  15      743.00      646.01     45.56 o 
   8   7  15     1479.16     1556.20     45.22 o 
   9   7  15      138.93      159.31     41.13 o 
  10   7  15      238.96      231.10     40.50 o 
  11   7  15      497.76      497.84     40.89 o 
  12   7  15      298.45      263.84     49.11 o 
  13   7  15      115.76      130.07     50.74 o 
  14   7  15       19.31       33.52     45.73 o 
 -13   8  15       31.16       88.34     41.38 o 
 -12   8  15     1722.92     1464.00     79.77 o 
 -11   8  15     1224.16     1259.87     67.48 o 
 -10   8  15      105.66      143.04     37.42 o 
  -9   8  15      144.51      206.70     45.52 o 
  -8   8  15      774.69      785.58     47.08 o 
  -7   8  15     3178.67     3684.08     55.88 o 
  -6   8  15     1641.21     1876.95     45.27 o 
  -5   8  15      204.57      243.78     38.61 o 
  -4   8  15     7046.33     7137.36    103.84 o 
  -3   8  15     6898.37     7207.36    101.40 o 
  -2   8  15      955.25     1091.24     41.61 o 
  -1   8  15     1729.30     1624.83     41.12 o 
   0   8  15     5711.09     5580.04    105.43 o 
   1   8  15     4046.01     3745.40     85.69 o 
   2   8  15      928.66      968.63     42.65 o 
   3   8  15     3942.45     3782.45     79.99 o 
   4   8  15     4702.37     4706.92    106.97 o 
   5   8  15     2021.00     2001.62     74.35 o 
   6   8  15       25.25       95.82     42.57 o 
   7   8  15     1818.27     1758.46     44.79 o 
   8   8  15     3646.03     3666.37     52.87 o 
   9   8  15      895.31      940.76     41.54 o 
  10   8  15       94.33      184.09     41.56 o 
  11   8  15       25.79       72.94     44.03 o 
  12   8  15     1077.54      919.07     51.37 o 
  13   8  15      245.52      163.45     42.97 o 
 -13   9  15      581.23      439.40     41.81 o 
 -12   9  15      109.50      142.50     39.02 o 
 -11   9  15      509.85      540.81     38.69 o 
 -10   9  15       22.15      109.46     40.56 o 
  -9   9  15     1088.56     1026.46     55.74 o 
  -8   9  15     1115.49     1201.60     54.65 o 
  -7   9  15     1845.95     1888.13     46.39 o 
  -6   9  15      191.34      281.67     43.35 o 
  -5   9  15     3022.66     3029.90     79.85 o 
  -4   9  15      925.85     1204.14     44.88 o 
  -3   9  15     1247.73     1322.44     42.40 o 
  -2   9  15       61.63      105.01     39.89 o 
  -1   9  15      784.66      604.93     43.21 o 
   0   9  15     4305.57     4495.65     61.58 o 
   1   9  15      788.09      749.82     46.69 o 
   2   9  15      612.85      623.89     42.02 o 
   3   9  15       20.41       60.94     44.71 o 
   4   9  15     2166.64     2197.66     74.08 o 
   5   9  15      360.14      383.53     49.00 o 
   6   9  15      130.65      147.43     47.00 o 
   7   9  15      169.66      237.91     43.96 o 
   8   9  15      408.93      416.07     43.93 o 
   9   9  15        3.98      111.70     45.44 o 
  10   9  15        3.62       88.53     42.78 o 
  11   9  15      477.33      433.49     41.09 o 
  12   9  15        1.80      -18.11     43.35 o 
 -12  10  15       29.07       24.13     46.42 o 
 -11  10  15       28.91       42.74     44.43 o 
 -10  10  15      262.73      249.13     51.22 o 
  -9  10  15      179.92      188.40     40.79 o 
  -8  10  15       41.71       78.22     38.96 o 
  -7  10  15      498.09      559.50     59.36 o 
  -6  10  15     1592.27     1630.28     63.58 o 
  -5  10  15     2391.01     2437.88     70.49 o 
  -4  10  15       91.67      123.33     49.35 o 
  -3  10  15       12.70       74.67     47.21 o 
  -2  10  15     3409.41     3226.13     75.45 o 
  -1  10  15     1083.35      998.78     42.65 o 
   0  10  15      132.04      200.00     40.58 o 
   1  10  15      506.54      599.47     41.83 o 
   2  10  15     4350.37     4063.01     83.60 o 
   3  10  15     1823.10     1901.15     52.59 o 
   4  10  15       87.54      136.26     44.81 o 
   5  10  15       11.97       46.44     50.13 o 
   6  10  15     1418.19     1320.11     69.98 o 
   7  10  15     2753.78     2858.48     51.86 o 
   8  10  15       60.14      108.26     42.63 o 
   9  10  15       54.39      109.24     41.07 o 
  10  10  15     1253.69     1173.04     92.21 o 
  11  10  15     1356.41     1172.51     90.99 o 
  12  10  15        1.59       52.38     42.33 o 
 -11  11  15       25.25       11.04     48.24 o 
 -10  11  15        2.26        7.84     51.04 o 
  -9  11  15      308.74      332.14     57.75 o 
  -8  11  15      265.96      330.16     64.44 o 
  -7  11  15       27.37       46.00     43.41 o 
  -6  11  15       41.62       42.11     47.32 o 
  -5  11  15     3420.44     3406.95    120.21 o 
  -4  11  15     2288.89     2271.86     48.71 o 
  -3  11  15      173.43      173.69     45.14 o 
  -2  11  15      242.30      209.53     44.62 o 
  -1  11  15     3944.29     4163.48     89.32 o 
   0  11  15     2651.97     2701.30     46.41 o 
   1  11  15        4.33       71.77     43.53 o 
   2  11  15       22.53       34.22     46.99 o 
   3  11  15     4409.95     4490.77    126.13 o 
   4  11  15     1925.28     1982.58     49.68 o 
   5  11  15      725.87      662.50     46.90 o 
   6  11  15      160.33      180.25     47.64 o 
   7  11  15     2930.43     2637.03     91.82 o 
   8  11  15      128.03      142.24     44.95 o 
   9  11  15        7.72       36.47     47.62 o 
  10  11  15       31.69       12.14     43.28 o 
  11  11  15      979.87      883.95     47.22 o 
 -10  12  15       42.49       90.64     48.97 o 
  -9  12  15       40.13       34.66     46.08 o 
  -8  12  15     1236.60      988.19     61.76 o 
  -7  12  15       42.66       76.73     47.74 o 
  -6  12  15        8.48       58.60     45.56 o 
  -5  12  15      621.14      640.15     44.55 o 
  -4  12  15     6204.88     6038.82    159.77 o 
  -3  12  15      789.30      810.54     47.87 o 
  -2  12  15        9.76       97.54     44.02 o 
  -1  12  15     1326.22     1342.13     50.21 o 
   0  12  15     4120.39     4148.61    134.72 o 
   1  12  15      743.62      790.75     43.24 o 
   2  12  15       11.34       21.65     50.07 o 
   3  12  15      764.16      751.35     46.60 o 
   4  12  15     4320.65     4381.25    105.07 o 
   5  12  15      102.23      130.10     49.64 o 
   6  12  15        9.12       81.95     47.47 o 
   7  12  15      239.08      238.10     51.98 o 
   8  12  15     2124.53     1798.35    122.01 o 
   9  12  15        0.46       28.58     44.31 o 
  10  12  15       27.24       35.27     48.48 o 
  -9  13  15       42.93       57.55     98.21 o 
  -8  13  15      434.82      409.31     41.78 o 
  -7  13  15        8.80       63.99     43.88 o 
  -6  13  15      216.44      200.72     45.51 o 
  -5  13  15      133.14      140.69     49.83 o 
  -4  13  15     1807.81     1754.28     98.73 o 
  -3  13  15      108.45      132.69     54.43 o 
  -2  13  15       35.14      101.95     47.75 o 
  -1  13  15      220.07      218.19     46.98 o 
   0  13  15      666.09      715.22     60.98 o 
   1  13  15       11.41      -11.41     46.56 o 
   2  13  15      161.75      203.10     42.37 o 
   3  13  15      147.25      270.56     44.23 o 
   4  13  15      749.40      705.59     54.33 o 
   5  13  15       91.19       93.31     49.77 o 
   6  13  15        7.92       52.69     49.15 o 
   7  13  15        5.02       44.77     47.48 o 
   8  13  15      911.17      893.18     50.73 o 
  -7  14  15       15.56      109.37     40.97 o 
  -6  14  15      272.69      154.93     62.01 o 
  -5  14  15       69.24      117.58     47.61 o 
  -4  14  15      148.66      175.15     43.39 o 
  -3  14  15       79.26       63.16     46.43 o 
  -2  14  15      243.37      163.38     50.53 o 
  -1  14  15       15.57      124.07     51.14 o 
   0  14  15      229.24      231.02     43.72 o 
   1  14  15      129.30      108.43     52.67 o 
   2  14  15      176.69      167.53     49.64 o 
   3  14  15      290.64      399.36     46.80 o 
   4  14  15       13.10       23.45     46.25 o 
   5  14  15        0.21      104.65     55.18 o 
   6  14  15      137.67      153.41     50.21 o 
  -4  15  15       13.52       73.24     48.96 o 
  -3  15  15       82.48       65.44     50.11 o 
  -2  15  15      231.22      211.07     51.35 o 
  -1  15  15      123.30      131.47     48.60 o 
   0  15  15       73.70       23.27     45.03 o 
   1  15  15       47.92       89.20     54.68 o 
   2  15  15       14.92      100.27     45.95 o 
   3  15  15      310.75      304.14     49.56 o 
   4  15  15        2.14       34.06     49.83 o 
 -15   0  16       44.10      239.18     60.35 o 
 -14   0  16     2701.80     2491.56     77.45 o 
 -13   0  16      233.88      327.17     65.28 o 
 -12   0  16      176.39      126.86     63.98 o 
 -11   0  16       57.93       37.56     50.09 o 
 -10   0  16     9612.26     9570.56     74.00 o 
  -9   0  16      272.81      285.68     53.05 o 
  -8   0  16     4531.94     4701.35    118.87 o 
  -7   0  16       32.78       67.75     44.81 o 
  -6   0  16    37375.51    38553.71    612.32 o 
  -5   0  16     5894.54     5334.60     58.77 o 
  -4   0  16     2250.93     1676.39     49.85 o 
  -3   0  16       10.67      154.10     45.97 o 
  -2   0  16    61749.71    63110.98   1592.34 o 
  -1   0  16    23874.79    24324.72    619.99 o 
   0   0  16    33930.02    31538.47    641.64 o 
   1   0  16       19.02       88.98     48.60 o 
   2   0  16    38178.11    37955.59    705.63 o 
   3   0  16    11648.41    12544.82    110.52 o 
   4   0  16    19314.15    20808.43    273.09 o 
   5   0  16      501.97      496.18     51.05 o 
   6   0  16    24778.91    24574.27    250.30 o 
   7   0  16     1568.27     1568.90     83.01 o 
   8   0  16     1610.11     1959.97     83.06 o 
   9   0  16     1084.88     1128.38    103.31 o 
  10   0  16     6345.95     6160.06    407.01 o 
  11   0  16      168.36      248.85     64.02 o 
  12   0  16     1003.95     1050.86     61.90 o 
  13   0  16      331.32      284.64    141.09 o 
  14   0  16     1286.46      957.17     74.25 o 
  15   0  16       39.58       85.42     60.07 o 
 -15   1  16        5.14       66.53     40.39 o 
 -14   1  16      131.95      205.44     43.40 o 
 -13   1  16      106.59       78.22     37.88 o 
 -12   1  16       29.63       34.30     34.13 o 
 -11   1  16       20.67      118.91     36.69 o 
 -10   1  16      143.95      231.04     33.97 o 
  -9   1  16     3945.20     3816.17     73.27 o 
  -8   1  16     3842.63     3624.57     88.00 o 
  -7   1  16        1.65       56.99     31.33 o 
  -6   1  16      772.43      804.75     34.91 o 
  -5   1  16     7931.32     8131.37     88.45 o 
  -4   1  16     5038.69     4536.65     53.54 o 
  -3   1  16     2267.87     2443.98     42.93 o 
  -2   1  16     2049.16     1795.59     37.39 o 
  -1   1  16     8376.67     9098.72    152.63 o 
   0   1  16    28860.68    28439.68    397.80 o 
   1   1  16     3379.22     3382.06     53.69 o 
   2   1  16      373.10      311.98     40.37 o 
   3   1  16     5754.56     5896.20     54.96 o 
   4   1  16    14763.99    15640.91    153.46 o 
   5   1  16      236.13      230.89     38.60 o 
   6   1  16      368.68      384.04     39.22 o 
   7   1  16      378.67      304.63     43.26 o 
   8   1  16      145.30      196.15     43.88 o 
   9   1  16      591.25      725.50     44.07 o 
  10   1  16       18.88       77.89     44.44 o 
  11   1  16      536.52      604.15     45.17 o 
  12   1  16      279.04      278.27     43.51 o 
  13   1  16      175.08      220.01     44.55 o 
  14   1  16        1.78      -44.35     44.35 o 
  15   1  16       96.27      126.47     41.71 o 
 -15   2  16      459.67      488.87     40.86 o 
 -14   2  16      415.48      406.83     50.26 o 
 -13   2  16      889.64      815.33     53.81 o 
 -12   2  16      108.22       54.21     39.17 o 
 -11   2  16     1341.39     1424.46     43.08 o 
 -10   2  16     2578.65     2544.67     50.27 o 
  -9   2  16       67.83      119.54     35.41 o 
  -8   2  16        5.14      140.81     36.76 o 
  -7   2  16      495.97      916.63     38.07 o 
  -6   2  16    11716.34    11756.59    215.25 o 
  -5   2  16     3882.26     3815.94     57.52 o 
  -4   2  16       43.41      100.09     33.26 o 
  -3   2  16    19872.68    23309.41    398.99 o 
  -2   2  16    20840.91    19824.43    320.20 o 
  -1   2  16    10322.35    10329.06    115.26 o 
   0   2  16       76.92       46.63     34.40 o 
   1   2  16    21995.93    24153.77    290.17 o 
   2   2  16    16276.20    15492.43    129.28 o 
   3   2  16     5994.22     6553.54     50.49 o 
   4   2  16      514.75      433.58     42.61 o 
   5   2  16      445.98      643.08     39.22 o 
   6   2  16    10838.04    10902.11    346.21 o 
   7   2  16     4746.91     5100.91     99.52 o 
   8   2  16      329.70      330.72     43.37 o 
   9   2  16      546.33      930.03     44.27 o 
  10   2  16     3681.10     3856.67    150.15 o 
  11   2  16      220.62      233.14     47.61 o 
  12   2  16      133.80      154.67     49.91 o 
  13   2  16       86.98      131.74     42.55 o 
  14   2  16     1016.45     1059.34     53.78 o 
  15   2  16        1.23       45.54     45.89 o 
 -15   3  16        1.11       42.17     39.93 o 
 -14   3  16       76.96      104.50     38.83 o 
 -13   3  16     2396.20     2314.24     92.20 o 
 -12   3  16        6.32       74.20     48.23 o 
 -11   3  16        9.91      105.94     39.08 o 
 -10   3  16      464.88      569.28     37.64 o 
  -9   3  16     3150.55     3118.06     64.48 o 
  -8   3  16      996.92      841.83     37.71 o 
  -7   3  16     1204.61     1209.88     34.64 o 
  -6   3  16      781.37     1065.36     33.63 o 
  -5   3  16    14399.99    14063.73    266.70 o 
  -4   3  16     2548.92     2466.54     49.49 o 
  -3   3  16      618.87      514.81     35.25 o 
  -2   3  16      553.41      905.77     39.11 o 
  -1   3  16    18244.75    17717.31    299.51 o 
   0   3  16     5508.63     5734.20     62.69 o 
   1   3  16      108.73       82.10     38.83 o 
   2   3  16     2835.58     3239.36     48.65 o 
   3   3  16    12298.73    12443.63    170.73 o 
   4   3  16     4541.50     4532.70    123.83 o 
   5   3  16      856.26     1066.59     57.70 o 
   6   3  16      676.33      937.03     62.01 o 
   7   3  16     6777.28     6840.68    298.62 o 
   8   3  16     1322.55     1237.64     66.99 o 
   9   3  16        4.95       52.12     50.73 o 
  10   3  16      153.06      159.56     44.12 o 
  11   3  16      702.52      844.08     39.37 o 
  12   3  16      413.59      511.50     41.80 o 
  13   3  16        2.51       54.53     39.99 o 
  14   3  16        5.54       60.95     45.31 o 
  15   3  16       98.48       96.04     43.88 o 
 -15   4  16       38.76       74.78     44.87 o 
 -14   4  16      139.99      171.08     42.37 o 
 -13   4  16        1.90      153.17     36.08 o 
 -12   4  16     1084.02      933.30     42.00 o 
 -11   4  16       50.97      141.46     42.77 o 
 -10   4  16      531.09      802.20     37.67 o 
  -9   4  16      105.61      158.25     34.86 o 
  -8   4  16      167.84      286.13     36.72 o 
  -7   4  16      207.22      258.14     35.65 o 
  -6   4  16     1602.84     1788.79     62.29 o 
  -5   4  16      127.79      177.00     32.78 o 
  -4   4  16      690.48      593.94     32.71 o 
  -3   4  16        1.51       51.91     32.55 o 
  -2   4  16      677.81      764.14     35.35 o 
  -1   4  16       65.47      134.95     39.06 o 
   0   4  16      295.32      432.63     42.61 o 
   1   4  16      271.84      254.39     44.94 o 
   2   4  16      164.75      326.37     41.35 o 
   3   4  16      278.85      345.40     37.53 o 
   4   4  16        6.15       35.93     40.41 o 
   5   4  16        2.93       35.09     40.80 o 
   6   4  16      871.13     1062.58     64.66 o 
   7   4  16       50.67       93.62     41.74 o 
   8   4  16     3744.46     4051.46    149.74 o 
   9   4  16        6.92       30.07     51.04 o 
  10   4  16      276.34      320.22     50.80 o 
  11   4  16      195.27      249.71     40.82 o 
  12   4  16     1072.42     1016.58     46.40 o 
  13   4  16        1.17       76.67     43.82 o 
  14   4  16       30.37       51.51     39.77 o 
  15   4  16       22.15       73.34     42.10 o 
 -15   5  16      162.89      235.07     47.63 o 
 -14   5  16       35.00       67.77     41.20 o 
 -13   5  16     1400.50     1495.45     48.88 o 
 -12   5  16     3782.66     3638.88    119.22 o 
 -11   5  16      334.07      402.00     43.38 o 
 -10   5  16      113.22      230.83     40.87 o 
  -9   5  16     4454.82     4479.29    152.85 o 
  -8   5  16     2719.24     2559.21     88.74 o 
  -7   5  16      918.29     1072.02     38.08 o 
  -6   5  16      985.90      957.98     34.46 o 
  -5   5  16    10327.81     9617.20    169.88 o 
  -4   5  16    22453.85    22827.33    347.45 o 
  -3   5  16      112.64      113.22     32.45 o 
  -2   5  16     4846.56     4630.00     56.00 o 
  -1   5  16     5180.87     4422.25     75.74 o 
   0   5  16    17299.22    17478.53     96.85 o 
   1   5  16       35.68       94.78     39.25 o 
   2   5  16     3137.49     3285.69     58.64 o 
   3   5  16     9683.14     8345.78     68.94 o 
   4   5  16    12896.07    12441.01    215.67 o 
   5   5  16      281.26      285.36     45.11 o 
   6   5  16     5371.58     5317.76    171.04 o 
   7   5  16     2524.29     2392.15    113.94 o 
   8   5  16    17195.08    16687.16    714.28 o 
   9   5  16        0.87       53.20     53.45 o 
  10   5  16     1093.20      989.54     72.72 o 
  11   5  16     1239.02     1365.33     66.37 o 
  12   5  16     4633.65     4461.58    214.56 o 
  13   5  16        0.28       29.43     41.02 o 
  14   5  16      286.65      278.91     42.22 o 
 -14   6  16        0.33       36.60     45.74 o 
 -13   6  16       29.79       97.93     41.70 o 
 -12   6  16     1509.85     1519.07     87.34 o 
 -11   6  16       97.47      149.06     33.96 o 
 -10   6  16       80.05      101.64     42.18 o 
  -9   6  16      195.47      264.72     36.04 o 
  -8   6  16     3027.73     3049.20     95.48 o 
  -7   6  16       21.40       66.15     36.82 o 
  -6   6  16      252.76      286.61     35.76 o 
  -5   6  16      252.35      447.08     34.74 o 
  -4   6  16     7353.49     7377.91     64.26 o 
  -3   6  16     3220.15     3388.41     41.47 o 
  -2   6  16      714.85      715.80     40.78 o 
  -1   6  16      888.47      923.62     43.48 o 
   0   6  16     5631.48     5635.86     62.18 o 
   1   6  16     3203.41     3331.25     46.22 o 
   2   6  16      517.40      546.13     40.29 o 
   3   6  16      115.10      217.10     38.41 o 
   4   6  16     3390.38     3271.51     80.57 o 
   5   6  16      979.41     1072.21     45.25 o 
   6   6  16     1401.98     1453.05     56.60 o 
   7   6  16       12.28      165.06     41.88 o 
   8   6  16     2673.51     2678.66     91.67 o 
   9   6  16      725.00      729.95     41.53 o 
  10   6  16      479.72      484.29     48.46 o 
  11   6  16      334.67      311.35     50.19 o 
  12   6  16      818.60      810.83     55.46 o 
  13   6  16      206.80      299.80     41.04 o 
  14   6  16      111.06      133.19     43.98 o 
 -14   7  16      233.58      223.93     35.49 o 
 -13   7  16      762.01      672.30     44.53 o 
 -12   7  16      503.25      441.29     36.10 o 
 -11   7  16      806.82      812.08     52.02 o 
 -10   7  16      252.47      258.61     35.22 o 
  -9   7  16     1162.50     1198.61     42.78 o 
  -8   7  16     2246.28     2015.07    102.61 o 
  -7   7  16      628.48      775.85     39.28 o 
  -6   7  16      548.80      529.58     41.14 o 
  -5   7  16     4368.56     4191.22     54.87 o 
  -4   7  16     2059.98     1811.78     37.91 o 
  -3   7  16     7725.44     8205.20     83.51 o 
  -2   7  16     1994.95     2053.57     41.13 o 
  -1   7  16     7647.60     7211.70    121.89 o 
   0   7  16     2553.72     2630.79    120.51 o 
   1   7  16     5381.55     5694.70     92.82 o 
   2   7  16      119.10      222.33     42.22 o 
   3   7  16     6313.18     6479.44    104.65 o 
   4   7  16     2034.54     2144.50     46.00 o 
   5   7  16     1466.97     1597.36     49.87 o 
   6   7  16      132.09      164.37     44.70 o 
   7   7  16     2450.78     2598.84     49.15 o 
   8   7  16      137.98      127.48     46.04 o 
   9   7  16     1456.77     1542.79     81.07 o 
  10   7  16       38.37       38.96     43.85 o 
  11   7  16      189.41      357.70     47.37 o 
  12   7  16       77.31      176.20     39.62 o 
  13   7  16      172.04      118.02     49.54 o 
 -13   8  16       72.26      105.02     39.78 o 
 -12   8  16     2502.04     2099.30    116.22 o 
 -11   8  16       54.09      107.25     40.05 o 
 -10   8  16     1362.09     1138.90     52.30 o 
  -9   8  16        4.99       37.20     40.39 o 
  -8   8  16     5365.04     5342.90    167.72 o 
  -7   8  16       10.51      -12.42     39.20 o 
  -6   8  16     2477.94     2307.53     59.20 o 
  -5   8  16      417.86      347.63     38.22 o 
  -4   8  16    11792.38    11801.24    168.96 o 
  -3   8  16      367.69      496.38     42.15 o 
  -2   8  16     4851.23     4393.88     78.25 o 
  -1   8  16      100.50      118.66     40.47 o 
   0   8  16     9207.62     9056.08    110.54 o 
   1   8  16      533.03      567.63     55.41 o 
   2   8  16      220.05      315.88     40.84 o 
   3   8  16      154.11      150.07     40.10 o 
   4   8  16     9416.64     9191.31    233.15 o 
   5   8  16       13.06       70.54     44.04 o 
   6   8  16      758.28      838.84     45.24 o 
   7   8  16       35.02       75.21     45.91 o 
   8   8  16     4211.97     4232.90     86.11 o 
   9   8  16        4.43       89.80     39.67 o 
  10   8  16       48.50       91.91     40.53 o 
  11   8  16        8.33       74.99     38.87 o 
  12   8  16     1980.66     1801.91    126.37 o 
  13   8  16      124.59      124.56     41.10 o 
 -13   9  16      171.36      168.77     65.78 o 
 -12   9  16     1906.26     1835.74    143.38 o 
 -11   9  16      108.63       76.43     42.61 o 
 -10   9  16        6.77       54.72     39.99 o 
  -9   9  16      449.84      646.33     45.51 o 
  -8   9  16     2103.56     2146.75    100.51 o 
  -7   9  16       76.49       -5.45     44.96 o 
  -6   9  16      299.47      424.22     45.29 o 
  -5   9  16      764.40      928.48     58.12 o 
  -4   9  16     6488.35     6601.38    142.30 o 
  -3   9  16      279.39      229.43     36.44 o 
  -2   9  16      392.95      515.24     41.88 o 
  -1   9  16      374.91      425.12     38.19 o 
   0   9  16      616.65      756.60     42.40 o 
   1   9  16       79.50      191.81     43.82 o 
   2   9  16     1570.30     1573.24     52.29 o 
   3   9  16     1099.21     1076.04     45.04 o 
   4   9  16     1116.30     1028.45     45.01 o 
   5   9  16       15.75       25.97     45.79 o 
   6   9  16      741.60      627.88     45.61 o 
   7   9  16     1755.72     1614.56     49.39 o 
   8   9  16     2296.69     2367.22     52.83 o 
   9   9  16       19.88       59.46     43.58 o 
  10   9  16      522.61      381.85     44.34 o 
  11   9  16      305.99      231.57     45.97 o 
  12   9  16     1373.95     1319.38    157.81 o 
 -12  10  16      219.29      278.70     48.93 o 
 -11  10  16        9.44       60.53     44.47 o 
 -10  10  16      225.98      323.91     47.16 o 
  -9  10  16      139.88      115.20     40.77 o 
  -8  10  16      556.55      646.01     41.78 o 
  -7  10  16      153.81      364.45     54.54 o 
  -6  10  16     1122.89     1215.87     51.47 o 
  -5  10  16      181.60      260.53     46.66 o 
  -4  10  16     1078.92     1194.88     45.40 o 
  -3  10  16      159.61      239.39     40.19 o 
  -2  10  16     1241.84     1304.50     43.85 o 
  -1  10  16     3536.13     3596.92     70.06 o 
   0  10  16      247.08      266.77     40.15 o 
   1  10  16      223.11      208.04     40.20 o 
   2  10  16      541.56      658.60     68.17 o 
   3  10  16     2284.97     2319.69     59.10 o 
   4  10  16       38.26      116.50     46.17 o 
   5  10  16       19.50       50.13     46.22 o 
   6  10  16      730.68      765.24     49.59 o 
   7  10  16      648.37      701.99     44.38 o 
   8  10  16      639.39      703.12     46.34 o 
   9  10  16      337.68      335.24     52.14 o 
  10  10  16      598.02      493.89     48.21 o 
  11  10  16       51.00      161.34     46.01 o 
 -11  11  16     1360.84     1138.78     89.56 o 
 -10  11  16      302.62      186.01     46.93 o 
  -9  11  16      184.76      217.13     48.37 o 
  -8  11  16       35.51       74.34     49.78 o 
  -7  11  16     2425.54     2459.83     50.97 o 
  -6  11  16      395.27      293.75     42.98 o 
  -5  11  16      120.43      190.40     44.60 o 
  -4  11  16      211.08      235.14     46.17 o 
  -3  11  16     7708.91     8056.88    136.70 o 
  -2  11  16      431.65      390.92     42.64 o 
  -1  11  16     1253.44     1115.26     65.49 o 
   0  11  16      734.33      703.98     45.15 o 
   1  11  16     5353.22     5433.35    127.25 o 
   2  11  16       58.20       55.25     52.38 o 
   3  11  16     1214.10     1212.83     45.63 o 
   4  11  16      294.97      348.97     50.22 o 
   5  11  16     2488.71     2317.95    104.96 o 
   6  11  16       72.19       59.56     45.44 o 
   7  11  16      532.81      531.08     48.24 o 
   8  11  16        4.33       45.62     43.92 o 
   9  11  16     1328.08     1120.58     64.46 o 
  10  11  16        0.24       55.61     44.49 o 
  11  11  16        0.85       56.62     54.83 o 
 -10  12  16      175.66      124.13     46.55 o 
  -9  12  16       41.36       28.78     47.77 o 
  -8  12  16       52.33       62.47     48.18 o 
  -7  12  16      139.87      190.27     44.02 o 
  -6  12  16      355.44      346.60     46.06 o 
  -5  12  16       81.26      191.68     49.27 o 
  -4  12  16      147.03      179.26     46.94 o 
  -3  12  16     1975.75     1809.15     54.19 o 
  -2  12  16      476.42      457.38     44.85 o 
  -1  12  16      382.02      452.17     44.59 o 
   0  12  16      438.79      435.84     45.58 o 
   1  12  16     1575.85     1641.65     66.09 o 
   2  12  16       55.56      117.05     47.84 o 
   3  12  16      436.36      383.93     45.65 o 
   4  12  16      259.90      334.15     62.75 o 
   5  12  16      894.61      986.60     52.86 o 
   6  12  16      159.02      147.04     46.12 o 
   7  12  16      268.64      286.32     49.59 o 
   8  12  16      155.50      149.68     48.01 o 
   9  12  16      275.89      311.29     47.15 o 
  -8  13  16      131.53      174.33     47.11 o 
  -7  13  16        8.52      122.93     45.69 o 
  -6  13  16       17.48      106.24     48.46 o 
  -5  13  16      215.65      251.62     47.12 o 
  -4  13  16      174.54      202.69     44.58 o 
  -3  13  16        1.16       -4.97     50.57 o 
  -2  13  16       21.73       20.88     48.50 o 
  -1  13  16      437.48      474.41     50.96 o 
   0  13  16       35.45       54.19     47.36 o 
   1  13  16       28.07       54.15     40.94 o 
   2  13  16       74.56      104.83     50.29 o 
   3  13  16       64.74      143.33     41.84 o 
   4  13  16       12.66       34.51     51.27 o 
   5  13  16        0.66       81.53     48.79 o 
   6  13  16        5.81       44.68     46.67 o 
   7  13  16        5.06       46.37     60.36 o 
   8  13  16        3.65      -21.12     47.11 o 
  -7  14  16        0.53      -28.22    133.60 o 
  -6  14  16      277.74      225.78     40.85 o 
  -5  14  16       78.47      195.19     47.16 o 
  -4  14  16       74.42      129.76     46.72 o 
  -3  14  16       15.89       24.34     46.78 o 
  -2  14  16      197.70      222.77     45.03 o 
  -1  14  16      360.31      440.77     48.02 o 
   0  14  16       21.45       76.38     42.77 o 
   1  14  16        5.73       30.87     59.45 o 
   2  14  16      189.44      190.85     50.14 o 
   3  14  16      118.19      211.98     48.09 o 
   4  14  16       52.81       91.25     46.61 o 
   5  14  16       10.27      -41.18     55.29 o 
   6  14  16      165.67      135.85     49.90 o 
  -4  15  16       81.98      139.65     62.83 o 
  -3  15  16      163.43      147.28     50.69 o 
  -2  15  16        0.47       70.54     51.53 o 
  -1  15  16       19.29       94.15     49.64 o 
   0  15  16       85.93      152.43     45.93 o 
   1  15  16      205.91      204.22     56.47 o 
   2  15  16        6.05       11.26     50.24 o 
   3  15  16        0.48       53.89     45.05 o 
   4  15  16       26.42      -31.89    103.15 o 
 -15   1  17      270.47      222.75     39.45 o 
 -14   1  17     1458.49     1470.88     43.95 o 
 -13   1  17      812.68      777.27     62.74 o 
 -12   1  17      253.88      246.24     36.51 o 
 -11   1  17     1259.62     1141.13     38.53 o 
 -10   1  17     5041.00     5474.47     83.39 o 
  -9   1  17      478.97      478.46     38.15 o 
  -8   1  17      807.05      897.23     38.86 o 
  -7   1  17     8863.49     8258.29    106.40 o 
  -6   1  17    14944.77    15557.15    159.58 o 
  -5   1  17     4199.81     3920.23     38.67 o 
  -4   1  17     2388.97     2411.73     44.29 o 
  -3   1  17     2291.81     2163.02     37.10 o 
  -2   1  17    12829.36    12233.73    191.10 o 
  -1   1  17     6969.72     6555.94    109.04 o 
   0   1  17     1987.85     1835.91     39.98 o 
   1   1  17      702.31      814.08     37.11 o 
   2   1  17     7441.64     7437.04    102.41 o 
   3   1  17     8097.26     8070.87    104.87 o 
   4   1  17     1455.62     1442.90     40.13 o 
   5   1  17     4836.63     5103.19     70.82 o 
   6   1  17     5820.39     6485.44    106.63 o 
   7   1  17     6514.24     6723.16     63.67 o 
   8   1  17      509.92      692.02     42.84 o 
   9   1  17      563.15      538.34     48.98 o 
  10   1  17     1626.01     1878.19     59.46 o 
  11   1  17      850.31      918.35     43.49 o 
  12   1  17       77.23      170.87     45.44 o 
  13   1  17       54.69       65.81     60.52 o 
  14   1  17      213.38      261.31     49.65 o 
  15   1  17      188.37      183.82     43.28 o 
 -15   2  17      382.29      382.99     37.94 o 
 -14   2  17       73.91       94.88     40.14 o 
 -13   2  17       24.87        0.62     64.20 o 
 -12   2  17      568.36      527.67     38.45 o 
 -11   2  17     1061.14     1041.24     40.37 o 
 -10   2  17      626.83      580.79     39.03 o 
  -9   2  17       39.35       55.88     38.14 o 
  -8   2  17     2867.32     2560.10     61.58 o 
  -7   2  17     4256.67     3752.57     54.06 o 
  -6   2  17     1682.18     1745.04     34.27 o 
  -5   2  17      328.96      619.79     32.98 o 
  -4   2  17    10090.06     9393.31    128.88 o 
  -3   2  17      381.42      206.33     33.91 o 
  -2   2  17     2831.59     2999.60     43.25 o 
  -1   2  17     3284.08     3390.61     54.44 o 
   0   2  17    20052.40    19362.70    222.49 o 
   1   2  17       77.77       88.99     33.35 o 
   2   2  17     2624.21     2487.54     44.89 o 
   3   2  17     1251.48     1505.94     39.71 o 
   4   2  17    18127.83    17987.24    156.03 o 
   5   2  17     3049.35     2792.82     62.86 o 
   6   2  17     1217.48     1097.53     43.34 o 
   7   2  17     1378.19     1452.43     64.62 o 
   8   2  17     5720.79     5832.15     96.32 o 
   9   2  17     1238.54     1311.18     50.15 o 
  10   2  17      492.87      568.45     42.47 o 
  11   2  17        0.75       26.59     42.10 o 
  12   2  17     1196.17     1141.92     67.93 o 
  13   2  17      404.01      529.94     87.61 o 
  14   2  17      172.32      189.65     53.82 o 
  15   2  17        9.43      146.16     45.11 o 
 -15   3  17      142.73      129.10     43.73 o 
 -14   3  17     2975.26     3003.88    208.46 o 
 -13   3  17     1076.74     1201.79     52.40 o 
 -12   3  17       12.55      117.35     46.39 o 
 -11   3  17      564.38      545.50     46.25 o 
 -10   3  17    10830.97    11870.06    228.53 o 
  -9   3  17     1059.34     1060.52     36.04 o 
  -8   3  17      232.68      262.34     33.71 o 
  -7   3  17     1317.78     1313.20     34.49 o 
  -6   3  17    29945.40    30876.81    431.06 o 
  -5   3  17     9828.82    10065.36    187.23 o 
  -4   3  17       69.21      110.15     31.53 o 
  -3   3  17     4588.10     4107.98    102.96 o 
  -2   3  17    36379.50    35570.30    640.82 o 
  -1   3  17    11043.66    10955.94    123.52 o 
   0   3  17      335.81      385.87     36.70 o 
   1   3  17     2507.60     2082.17     44.57 o 
   2   3  17    20711.36    20574.85    198.90 o 
   3   3  17    20953.52    20639.41    237.37 o 
   4   3  17      396.54      485.74     40.41 o 
   5   3  17     1425.79     1414.78     40.24 o 
   6   3  17    13896.81    14369.67    451.11 o 
   7   3  17     8509.09     8547.25    220.90 o 
   8   3  17       45.18      141.29     47.62 o 
   9   3  17     1365.92     1506.62     51.47 o 
  10   3  17     3829.37     4239.42     85.84 o 
  11   3  17     3538.67     3618.84    149.13 o 
  12   3  17       10.94       59.82     46.42 o 
  13   3  17      378.66      350.25     45.23 o 
  14   3  17      893.77      953.59     69.42 o 
  15   3  17      770.85      744.24     51.08 o 
 -15   4  17       23.82       28.66     51.68 o 
 -14   4  17     1328.02     1409.28     61.58 o 
 -13   4  17      131.95      192.34     41.25 o 
 -12   4  17      158.69      129.61     42.77 o 
 -11   4  17       47.12       59.96     35.85 o 
 -10   4  17     3562.06     3674.96    119.32 o 
  -9   4  17     1241.29     1212.99     39.21 o 
  -8   4  17      103.78      162.34     35.35 o 
  -7   4  17      374.49      376.55     31.29 o 
  -6   4  17     9540.56     9246.15    180.83 o 
  -5   4  17      782.82      741.05     35.69 o 
  -4   4  17       32.43       66.69     32.08 o 
  -3   4  17      112.01      330.79     49.98 o 
  -2   4  17    17914.39    15933.85    379.03 o 
  -1   4  17     2126.81     2183.13     42.47 o 
   0   4  17      334.85      551.65     39.66 o 
   1   4  17        8.30       66.60     44.61 o 
   2   4  17     8717.96     7907.74    148.68 o 
   3   4  17      588.15      683.65     40.70 o 
   4   4  17      687.35      973.95     54.80 o 
   5   4  17      118.03      120.01     46.33 o 
   6   4  17     5905.33     5688.29    256.63 o 
   7   4  17       28.69       93.52     42.32 o 
   8   4  17       94.99      118.93     49.04 o 
   9   4  17      293.89      316.77     45.18 o 
  10   4  17      954.84      990.07     41.08 o 
  11   4  17       18.98       85.96     39.28 o 
  12   4  17        2.20       56.15     41.37 o 
  13   4  17       36.42       94.06     41.36 o 
  14   4  17      251.30      355.04     45.20 o 
 -15   5  17       22.23      -35.55     91.99 o 
 -14   5  17      135.98       94.39     39.95 o 
 -13   5  17      576.79      632.39     41.19 o 
 -12   5  17        0.57       37.95     54.28 o 
 -11   5  17       18.65       88.40     36.19 o 
 -10   5  17      673.76      632.85     37.31 o 
  -9   5  17      888.35      906.65     41.83 o 
  -8   5  17      846.84      842.61     46.78 o 
  -7   5  17       20.16       88.69     36.46 o 
  -6   5  17     1459.75     1295.31     41.98 o 
  -5   5  17     3940.78     3755.27     72.28 o 
  -4   5  17      429.73      531.75     34.93 o 
  -3   5  17       45.06       51.14     33.32 o 
  -2   5  17     2934.30     2783.09     37.63 o 
  -1   5  17     2874.48     2535.86     45.13 o 
   0   5  17      490.64      698.13     44.11 o 
   1   5  17      145.95      253.80     52.59 o 
   2   5  17     1216.58     1305.51     43.50 o 
   3   5  17     2157.46     1951.48     42.35 o 
   4   5  17     2039.51     1923.56     44.17 o 
   5   5  17     1009.96      990.26     46.30 o 
   6   5  17      434.53      423.03     42.31 o 
   7   5  17      999.52      943.42     43.43 o 
   8   5  17      858.40      753.74     60.81 o 
   9   5  17        0.79       83.17     43.22 o 
  10   5  17      107.83      170.40     47.18 o 
  11   5  17      324.59      407.49     48.90 o 
  12   5  17      625.33      678.62     67.51 o 
  13   5  17       34.10       68.74     41.24 o 
  14   5  17       81.68       98.08     41.32 o 
 -14   6  17        1.54      -31.30     56.71 o 
 -13   6  17      135.70      101.53     40.99 o 
 -12   6  17      524.66      601.89     37.97 o 
 -11   6  17       19.91       41.83     35.23 o 
 -10   6  17       27.26       94.22     36.42 o 
  -9   6  17       18.24       53.38     37.28 o 
  -8   6  17     4499.47     4732.30    178.60 o 
  -7   6  17      782.64      839.55     37.02 o 
  -6   6  17      360.40      326.64     32.96 o 
  -5   6  17      820.84      851.98     35.66 o 
  -4   6  17     8042.48     8421.48     97.23 o 
  -3   6  17       98.31      192.58     34.74 o 
  -2   6  17       29.89      116.22     39.93 o 
  -1   6  17      532.46      564.18     38.25 o 
   0   6  17     6359.88     6107.41     59.24 o 
   1   6  17      326.75      480.03     41.32 o 
   2   6  17      442.67      357.76     40.35 o 
   3   6  17      330.16      396.37     40.45 o 
   4   6  17     7017.62     6683.35    100.66 o 
   5   6  17      422.73      436.76     45.97 o 
   6   6  17       25.09       94.66     41.58 o 
   7   6  17     1622.77     1632.07     47.16 o 
   8   6  17     4658.38     4528.23    164.14 o 
   9   6  17      296.39      250.51     42.76 o 
  10   6  17      204.09      296.84     43.00 o 
  11   6  17      593.48      639.08     43.77 o 
  12   6  17     1639.73     1514.59     53.80 o 
  13   6  17       75.95       23.59     48.77 o 
  14   6  17       50.00       95.32     45.53 o 
 -14   7  17       10.99       50.39     40.07 o 
 -13   7  17       47.69       33.34     40.67 o 
 -12   7  17       39.00       96.58     40.91 o 
 -11   7  17       18.93       64.35     38.90 o 
 -10   7  17      328.14      299.79     37.53 o 
  -9   7  17      235.78      216.66     42.48 o 
  -8   7  17     1012.31     1147.93     50.04 o 
  -7   7  17      212.36      331.65     40.17 o 
  -6   7  17       68.45      174.00     40.11 o 
  -5   7  17      905.67      871.73     34.89 o 
  -4   7  17      835.71     1036.83     37.55 o 
  -3   7  17       42.11      146.52     37.83 o 
  -2   7  17        7.38       70.92     41.88 o 
  -1   7  17     3486.41     3359.78     46.57 o 
   0   7  17      753.03      710.69     42.95 o 
   1   7  17       17.96       68.57     38.57 o 
   2   7  17      603.66      664.83     42.10 o 
   3   7  17     1690.77     1594.85     60.96 o 
   4   7  17      667.76      688.16     44.70 o 
   5   7  17      302.58      277.29     45.70 o 
   6   7  17       46.35       43.63     44.08 o 
   7   7  17     1078.78     1142.54     51.77 o 
   8   7  17      269.70      348.49     45.50 o 
   9   7  17       15.24       43.20     44.72 o 
  10   7  17      224.55      310.64     40.45 o 
  11   7  17       47.37      101.94     45.10 o 
  12   7  17       75.66       96.10     40.15 o 
  13   7  17        1.10       42.69     40.85 o 
 -13   8  17      135.60      133.87     38.61 o 
 -12   8  17      642.93      610.03     42.97 o 
 -11   8  17      141.32       56.27     41.79 o 
 -10   8  17      231.77      289.94     39.40 o 
  -9   8  17      667.53      706.70     43.25 o 
  -8   8  17      397.88      335.02     43.39 o 
  -7   8  17      705.34      472.95     47.47 o 
  -6   8  17     3002.45     3109.71     54.59 o 
  -5   8  17      725.43      674.89     37.35 o 
  -4   8  17     3197.00     3224.13     59.81 o 
  -3   8  17       15.38       52.11     40.30 o 
  -2   8  17     3081.39     2985.48     64.65 o 
  -1   8  17      763.84      775.85     40.40 o 
   0   8  17     3330.96     3331.53     47.00 o 
   1   8  17       91.79       58.72     40.83 o 
   2   8  17     2982.65     3015.32     63.51 o 
   3   8  17      718.01      778.78     40.09 o 
   4   8  17     1275.52     1234.46     49.89 o 
   5   8  17       36.30       -0.44     42.87 o 
   6   8  17      318.97      352.25     47.21 o 
   7   8  17       71.92      107.09     43.64 o 
   8   8  17      733.02      679.34     47.14 o 
   9   8  17      134.42      130.44     46.08 o 
  10   8  17      781.71      737.54     47.54 o 
  11   8  17        2.53      104.73     41.23 o 
  12   8  17       35.46       52.05     42.30 o 
  13   8  17       73.77       43.15     40.93 o 
 -12   9  17      401.32      330.51     46.44 o 
 -11   9  17      584.68      582.32     47.31 o 
 -10   9  17       37.18      105.79     41.18 o 
  -9   9  17      261.99      342.68     41.76 o 
  -8   9  17      273.65      292.50     42.63 o 
  -7   9  17     2178.98     2349.78     63.47 o 
  -6   9  17      257.74      377.91     44.86 o 
  -5   9  17      722.25      708.60     47.63 o 
  -4   9  17     2021.67     1933.90     45.01 o 
  -3   9  17      328.36      476.91     42.61 o 
  -2   9  17        6.65        8.62     36.34 o 
  -1   9  17        2.63       15.04     39.27 o 
   0   9  17     6248.65     6077.00    142.02 o 
   1   9  17      419.53      483.96     41.47 o 
   2   9  17      285.51      349.98     40.89 o 
   3   9  17      362.85      350.78     43.81 o 
   4   9  17     2999.21     2931.60     89.87 o 
   5   9  17      116.37      157.34     45.38 o 
   6   9  17       85.82      108.54     46.15 o 
   7   9  17      312.31      459.29     43.30 o 
   8   9  17     1559.09     1540.25     52.53 o 
   9   9  17      817.23      881.41     62.50 o 
  10   9  17       74.81      116.87     46.32 o 
  11   9  17      576.15      522.95     45.06 o 
  12   9  17       85.22      184.53     43.06 o 
 -12  10  17       39.27       -8.83     56.11 o 
 -11  10  17      782.04      712.42     40.35 o 
 -10  10  17      133.65       82.93     46.26 o 
  -9  10  17        6.94      101.57     40.20 o 
  -8  10  17      440.91      556.89     90.12 o 
  -7  10  17     1286.47     1360.30     52.95 o 
  -6  10  17       59.90       89.13     40.38 o 
  -5  10  17      394.44      420.90     44.03 o 
  -4  10  17     1770.22     1995.32     63.16 o 
  -3  10  17     1370.43     1567.40     45.18 o 
  -2  10  17       48.80      113.61     41.52 o 
  -1  10  17      227.44      267.23     45.87 o 
   0  10  17      134.54      167.77     49.83 o 
   1  10  17     1920.59     1999.17     64.62 o 
   2  10  17       34.87       73.33     39.60 o 
   3  10  17      668.35      664.98     43.50 o 
   4  10  17      566.81      672.72     43.67 o 
   5  10  17      261.94      288.30     51.65 o 
   6  10  17        9.35        9.61     50.26 o 
   7  10  17      779.00      706.14     48.32 o 
   8  10  17       80.40      205.70     43.13 o 
   9  10  17     1676.08     1511.66     79.69 o 
  10  10  17        0.92      111.51     47.12 o 
  11  10  17      718.18      576.91     74.38 o 
 -11  11  17     1120.53      963.68     48.13 o 
 -10  11  17     1242.05      947.00     50.43 o 
  -9  11  17      477.19      476.52     47.90 o 
  -8  11  17      101.93      157.42     60.72 o 
  -7  11  17     1870.45     2026.13     47.98 o 
  -6  11  17     1642.51     1443.88     72.85 o 
  -5  11  17     1894.86     2000.20     54.73 o 
  -4  11  17        2.05       -9.17     46.36 o 
  -3  11  17     4912.31     5188.30    146.44 o 
  -2  11  17     1625.08     1405.40     46.80 o 
  -1  11  17     4519.39     4663.16    135.18 o 
   0  11  17      314.51      263.21     43.85 o 
   1  11  17     7437.57     7226.29    140.89 o 
   2  11  17      619.85      569.68     51.50 o 
   3  11  17     4633.25     4551.31    168.91 o 
   4  11  17       25.89      104.78     44.88 o 
   5  11  17     1890.75     1851.29     68.17 o 
   6  11  17      990.01      939.90     60.46 o 
   7  11  17     2580.86     2266.48     98.61 o 
   8  11  17      359.97      350.07     47.17 o 
   9  11  17     2053.45     1710.85     81.30 o 
  10  11  17      151.74      166.81     43.87 o 
  -9  12  17      149.74       96.46     48.32 o 
  -8  12  17      230.71      163.51     48.47 o 
  -7  12  17        0.63       51.63     43.70 o 
  -6  12  17      978.59     1132.30     46.37 o 
  -5  12  17      282.91      209.34     44.97 o 
  -4  12  17      286.18      246.81     50.24 o 
  -3  12  17       18.04       98.48     47.78 o 
  -2  12  17     1512.10     1648.28     54.67 o 
  -1  12  17      198.05      249.44     42.61 o 
   0  12  17      267.77      295.05     44.72 o 
   1  12  17      426.94      394.29     52.18 o 
   2  12  17     2302.80     2229.60     97.08 o 
   3  12  17       15.68      125.18     42.04 o 
   4  12  17       42.62       70.89     43.61 o 
   5  12  17       50.16      141.88     53.80 o 
   6  12  17      515.16      409.04     49.69 o 
   7  12  17       53.60       81.86     52.20 o 
   8  12  17      265.33      255.79     51.85 o 
   9  12  17       43.55       48.41     45.42 o 
  -8  13  17       80.70       72.33     43.42 o 
  -7  13  17      202.68      322.17     45.53 o 
  -6  13  17     1196.65     1165.06     48.09 o 
  -5  13  17      144.81      233.79     46.52 o 
  -4  13  17      219.10      126.31     47.59 o 
  -3  13  17      132.06      232.87     47.43 o 
  -2  13  17      923.56      861.49     50.31 o 
  -1  13  17      392.15      364.80     47.71 o 
   0  13  17      207.26      265.11     46.62 o 
   1  13  17      148.30      147.97     71.82 o 
   2  13  17     1082.14     1042.36     80.90 o 
   3  13  17       37.13        6.62     49.14 o 
   4  13  17      177.27      170.35     54.95 o 
   5  13  17      111.63      138.01     58.08 o 
   6  13  17      372.06      383.65     51.39 o 
   7  13  17       19.25      100.21     49.43 o 
   8  13  17      197.27       99.98     48.33 o 
  -6  14  17       43.68       89.47     52.62 o 
  -5  14  17       25.05       82.51     42.46 o 
  -4  14  17       30.92      110.95     46.96 o 
  -3  14  17     1078.59      886.49     57.83 o 
  -2  14  17       17.25        8.54     45.70 o 
  -1  14  17        1.21        5.64     47.16 o 
   0  14  17      170.43      139.83     47.43 o 
   1  14  17      708.42      667.24     62.75 o 
   2  14  17      102.29      115.43     49.92 o 
   3  14  17      188.25      161.69     43.14 o 
   4  14  17      290.79      322.63     46.37 o 
   5  14  17      557.33      446.60     56.92 o 
   6  14  17       33.38       26.82     50.98 o 
  -3  15  17      411.07      352.24     51.03 o 
  -2  15  17       13.89       57.01     50.52 o 
  -1  15  17        6.15       46.66     47.51 o 
   0  15  17       52.84        9.55     48.35 o 
   1  15  17      227.80      196.12     58.19 o 
   2  15  17       55.29       27.47     52.23 o 
   3  15  17       43.35      147.45     81.41 o 
 -15   0  18      342.18      219.33     84.58 o 
 -14   0  18     3622.81     3515.35    109.73 o 
 -13   0  18       94.19       77.17     94.30 o 
 -12   0  18        7.58      -26.47     53.50 o 
 -11   0  18     1984.32     1833.14     71.70 o 
 -10   0  18    14875.86    16072.80    209.52 o 
  -9   0  18        6.81       73.12     56.12 o 
  -8   0  18      731.72      852.72     82.72 o 
  -7   0  18    14267.64    13623.70     94.81 o 
  -6   0  18    32806.35    34750.93     94.38 o 
  -5   0  18      325.18      341.56     43.57 o 
  -4   0  18       96.94       97.15     48.99 o 
  -3   0  18    26061.56    25211.68    566.05 o 
  -2   0  18    22069.46    22147.65    537.10 o 
  -1   0  18      249.31      206.19     46.06 o 
   0   0  18        0.54       67.74     44.99 o 
   1   0  18    30955.86    30471.73    530.54 o 
   2   0  18    19012.02    19877.07    394.75 o 
   3   0  18      551.55      562.46     59.48 o 
   4   0  18      157.99      183.50     51.80 o 
   5   0  18    34784.43    34793.05    459.09 o 
   6   0  18     9956.23    10611.47    204.62 o 
   7   0  18      192.37      351.12     55.89 o 
   8   0  18     3084.15     3345.99     75.65 o 
   9   0  18    16984.16    18394.34    908.17 o 
  10   0  18     5284.41     5979.61    528.10 o 
  11   0  18       27.66       39.19     59.36 o 
  12   0  18     1127.89     1137.06    163.57 o 
  13   0  18     4747.17     4711.57    118.13 o 
  14   0  18      670.46      819.02     73.73 o 
  15   0  18       13.93       61.67    129.45 o 
 -15   1  18        9.88      -40.78     40.78 o 
 -14   1  18      729.17      687.44     54.71 o 
 -13   1  18     2066.67     2129.26     42.09 o 
 -12   1  18        6.89       69.01     40.16 o 
 -11   1  18       41.04      120.46     38.71 o 
 -10   1  18     3705.30     4044.98     52.96 o 
  -9   1  18     1804.93     1864.87     38.30 o 
  -8   1  18       24.65       93.31     37.52 o 
  -7   1  18      820.70      704.92     32.66 o 
  -6   1  18     8865.58     9180.57     89.15 o 
  -5   1  18     9562.47     9069.23     66.13 o 
  -4   1  18      632.92      701.21     35.44 o 
  -3   1  18      240.04      387.28     31.55 o 
  -2   1  18    10537.53    10239.72    161.36 o 
  -1   1  18     7948.42     7413.91    141.03 o 
   0   1  18     1485.48     1529.31     36.79 o 
   1   1  18     1159.97     1409.83     35.90 o 
   2   1  18    12822.04    13163.09    156.63 o 
   3   1  18    10166.60     9791.91     83.16 o 
   4   1  18      477.70      547.22     40.75 o 
   5   1  18     1134.17     1124.50     46.25 o 
   6   1  18     7191.92     7779.03     49.90 o 
   7   1  18     5329.29     5426.71     86.75 o 
   8   1  18     1068.12     1196.78     44.45 o 
   9   1  18     1364.59     1317.20     50.27 o 
  10   1  18     4245.52     4507.12    142.73 o 
  11   1  18     2105.95     2062.96     51.81 o 
  12   1  18      386.10      464.11     45.70 o 
  13   1  18      608.28      622.90     49.09 o 
  14   1  18      763.81      706.95     51.08 o 
  15   1  18      278.08      194.41     46.25 o 
 -15   2  18       38.85       76.91     39.92 o 
 -14   2  18        0.23        0.71     37.86 o 
 -13   2  18    13260.47    14009.42    426.23 o 
 -12   2  18        7.05       21.15     44.08 o 
 -11   2  18       29.58       41.57     42.79 o 
 -10   2  18       56.81       89.70     50.62 o 
  -9   2  18    13342.54    14049.43    165.18 o 
  -8   2  18       47.45      138.59     38.25 o 
  -7   2  18      326.37      255.99     30.31 o 
  -6   2  18      124.03      153.54     31.02 o 
  -5   2  18    79253.06    80811.52   1006.99 o 
  -4   2  18       15.49      101.22     31.35 o 
  -3   2  18     1245.47     1444.89     34.67 o 
  -2   2  18     1014.82     1007.04     35.55 o 
  -1   2  18    70365.94    67834.89   1102.18 o 
   0   2  18      340.73      237.15     37.49 o 
   1   2  18     2098.00     2297.63     39.32 o 
   2   2  18     1177.35     1117.27     41.46 o 
   3   2  18    79436.29    77121.95    600.58 o 
   4   2  18      169.54      196.08     39.06 o 
   5   2  18       49.88       60.34     38.43 o 
   6   2  18      858.42      831.35     44.18 o 
   7   2  18    36265.20    37714.73   1088.42 o 
   8   2  18      690.52      777.37     44.70 o 
   9   2  18       48.41      109.11     40.82 o 
  10   2  18      760.29      840.14     40.91 o 
  11   2  18    12696.76    13019.99    324.00 o 
  12   2  18      291.74      180.26     43.43 o 
  13   2  18        4.20       75.16     40.57 o 
  14   2  18      243.64      185.74     39.63 o 
  15   2  18     1470.27     1387.49    131.17 o 
 -15   3  18      153.62      225.10     68.53 o 
 -14   3  18      631.67      554.85     47.15 o 
 -13   3  18     3218.06     3567.91    156.57 o 
 -12   3  18      679.26      663.62     37.58 o 
 -11   3  18      152.81      242.45     35.79 o 
 -10   3  18     2938.91     2876.41     82.89 o 
  -9   3  18     1141.30     1161.91     61.01 o 
  -8   3  18     2832.11     3021.74    106.91 o 
  -7   3  18     1060.02     1062.92     33.68 o 
  -6   3  18     9770.39     9523.80    201.07 o 
  -5   3  18    10177.13    10192.56    193.46 o 
  -4   3  18     6408.32     6659.29    151.31 o 
  -3   3  18       74.19      110.58     32.39 o 
  -2   3  18    14050.74    13122.87    217.87 o 
  -1   3  18     2170.04     1888.12     38.91 o 
   0   3  18    11952.41    12229.24    150.10 o 
   1   3  18      584.93      673.15     40.89 o 
   2   3  18    10266.11     9454.36    114.04 o 
   3   3  18     5202.25     4588.29     77.03 o 
   4   3  18     7390.28     7866.71    142.91 o 
   5   3  18      136.28      163.86     41.17 o 
   6   3  18     4765.30     4659.61     94.42 o 
   7   3  18     4777.69     5034.38    151.21 o 
   8   3  18     1602.97     1740.66     72.48 o 
   9   3  18      109.90      152.34     38.53 o 
  10   3  18     1918.08     2156.67     49.55 o 
  11   3  18     3590.12     4092.19    118.21 o 
  12   3  18      208.62      250.80     41.64 o 
  13   3  18       13.65       40.11     41.46 o 
  14   3  18      518.00      569.31     38.64 o 
  15   3  18      386.46      408.05     41.60 o 
 -15   4  18       16.90       22.24     41.82 o 
 -14   4  18      293.63      307.63     74.21 o 
 -13   4  18      111.93      184.92     37.30 o 
 -12   4  18      847.72      872.50     81.26 o 
 -11   4  18      139.49      183.19     45.30 o 
 -10   4  18      416.76      624.82     38.74 o 
  -9   4  18      267.19      269.00     36.73 o 
  -8   4  18      273.10      298.67     41.21 o 
  -7   4  18        3.13       23.34     35.24 o 
  -6   4  18     2890.31     2889.07     50.92 o 
  -5   4  18      469.83      510.63     33.13 o 
  -4   4  18     2170.99     1933.41     61.95 o 
  -3   4  18       81.22      172.55     34.26 o 
  -2   4  18     2928.24     2320.04     53.90 o 
  -1   4  18      130.26      161.62     34.64 o 
   0   4  18     4302.67     3218.47     54.80 o 
   1   4  18       68.71      115.59     36.99 o 
   2   4  18     5135.95     4569.87    109.42 o 
   3   4  18       49.58      103.67     37.27 o 
   4   4  18     1705.71     1441.37     57.33 o 
   5   4  18     1013.98     1099.34     42.81 o 
   6   4  18     2023.67     2074.31     91.27 o 
   7   4  18        1.50       59.34     42.91 o 
   8   4  18     2688.70     2830.78     95.16 o 
   9   4  18       54.67      109.41     49.69 o 
  10   4  18     1951.03     1927.49     93.68 o 
  11   4  18       37.18       92.28     40.81 o 
  12   4  18      416.00      405.08     41.57 o 
  13   4  18       22.28       24.78     42.05 o 
  14   4  18      277.21      290.94     40.46 o 
 -14   5  18       11.03       33.12     44.58 o 
 -13   5  18      307.15      218.04     39.70 o 
 -12   5  18       82.90      120.67     37.04 o 
 -11   5  18     1781.29     1607.79     60.66 o 
 -10   5  18      103.75      187.39     35.40 o 
  -9   5  18      717.03      575.48     37.16 o 
  -8   5  18       99.76       65.52     37.84 o 
  -7   5  18     4475.61     4387.73    142.91 o 
  -6   5  18       34.58       88.97     32.36 o 
  -5   5  18     1020.54      974.28     37.26 o 
  -4   5  18      420.07      532.81     34.90 o 
  -3   5  18     3249.18     3226.32     72.77 o 
  -2   5  18      219.75      285.39     32.83 o 
  -1   5  18      223.80      282.82     38.11 o 
   0   5  18     2253.57     2110.71     43.25 o 
   1   5  18     2881.47     2692.58     52.56 o 
   2   5  18       38.42      112.51     41.45 o 
   3   5  18      312.41      294.25     40.38 o 
   4   5  18      372.27      466.78     39.13 o 
   5   5  18      845.43      926.77     42.36 o 
   6   5  18      694.36      578.48     46.23 o 
   7   5  18      378.86      462.99     44.43 o 
   8   5  18     1164.09     1394.78     77.68 o 
   9   5  18      891.60      932.48     44.41 o 
  10   5  18      219.39      230.88     42.16 o 
  11   5  18       22.72      110.80     48.23 o 
  12   5  18      385.16      334.70     48.51 o 
  13   5  18      308.20      336.17     41.98 o 
  14   5  18        1.78      -42.45     42.45 o 
 -14   6  18       22.70      -13.44     35.29 o 
 -13   6  18      215.93      274.83     40.82 o 
 -12   6  18        6.92       16.91     35.57 o 
 -11   6  18      611.91      628.64     48.79 o 
 -10   6  18       35.38       -5.05     39.47 o 
  -9   6  18      207.73      172.64     34.83 o 
  -8   6  18       88.22      135.52     40.64 o 
  -7   6  18     2008.88     2369.18     88.70 o 
  -6   6  18        6.05       70.34     33.74 o 
  -5   6  18      200.46      383.60     35.33 o 
  -4   6  18      224.21      261.79     33.89 o 
  -3   6  18     2962.31     3197.10     54.74 o 
  -2   6  18       54.38       37.67     37.02 o 
  -1   6  18       59.73       76.36     39.89 o 
   0   6  18      550.94      586.68     45.48 o 
   1   6  18     3322.78     3149.16     75.44 o 
   2   6  18       56.16       63.57     40.63 o 
   3   6  18      452.81      489.98     46.57 o 
   4   6  18      420.42      393.62     37.62 o 
   5   6  18     1574.17     1614.12     48.73 o 
   6   6  18      235.95      346.24     46.73 o 
   7   6  18      455.86      471.18     44.62 o 
   8   6  18      327.39      228.76     42.27 o 
   9   6  18     1748.21     1921.27    119.63 o 
  10   6  18       82.79       42.21     41.96 o 
  11   6  18     1003.75      809.23     64.01 o 
  12   6  18      266.76      295.00     55.39 o 
  13   6  18      585.52      475.10     48.27 o 
  14   6  18        1.28      102.01     49.25 o 
 -13   7  18      524.83      485.37     38.99 o 
 -12   7  18      136.46      193.06     41.88 o 
 -11   7  18      240.41      206.07     41.08 o 
 -10   7  18      241.53      350.77     36.50 o 
  -9   7  18       80.96      108.63     34.98 o 
  -8   7  18     1277.81     1196.93     46.02 o 
  -7   7  18      705.19      832.31     43.33 o 
  -6   7  18      621.90      723.13     34.07 o 
  -5   7  18     1086.86     1148.30     36.14 o 
  -4   7  18     1630.20     1777.30     40.16 o 
  -3   7  18     5251.52     5340.81     67.26 o 
  -2   7  18     1963.05     1902.36     42.54 o 
  -1   7  18      447.20      450.94     40.86 o 
   0   7  18     1042.81     1136.64     43.97 o 
   1   7  18     6892.89     6474.28     83.52 o 
   2   7  18      861.01      874.53     41.37 o 
   3   7  18     3273.83     3222.60     52.73 o 
   4   7  18      880.92     1016.62     43.74 o 
   5   7  18     3407.16     3254.99     87.43 o 
   6   7  18      773.25      765.23     50.06 o 
   7   7  18     2024.20     2055.52     75.81 o 
   8   7  18       14.71       60.27     44.72 o 
   9   7  18     2385.34     2138.23    124.62 o 
  10   7  18       45.72       37.51     42.47 o 
  11   7  18     2298.24     2033.97    147.83 o 
  12   7  18        0.82       85.20     55.53 o 
  13   7  18      492.28      337.31     49.85 o 
 -13   8  18       24.76      -28.71     39.85 o 
 -12   8  18      233.54      177.55     44.90 o 
 -11   8  18      585.83      757.54     46.24 o 
 -10   8  18        3.00       49.06     40.68 o 
  -9   8  18       76.30      156.67     39.44 o 
  -8   8  18      249.46      205.57     36.09 o 
  -7   8  18      742.04      795.22     47.32 o 
  -6   8  18       70.47      154.28     42.33 o 
  -5   8  18       93.51       99.56     38.77 o 
  -4   8  18     1449.91     1422.35     42.78 o 
  -3   8  18     3866.89     3948.20     59.22 o 
  -2   8  18     1173.64     1355.98     42.93 o 
  -1   8  18      528.96      558.65     39.41 o 
   0   8  18     2257.59     2208.36     46.26 o 
   1   8  18     3239.78     3224.70     55.03 o 
   2   8  18      306.79      506.44     38.91 o 
   3   8  18     1021.18      979.65     46.93 o 
   4   8  18      922.89      992.44     46.55 o 
   5   8  18     2771.49     2817.78     52.79 o 
   6   8  18      979.47      904.03     53.53 o 
   7   8  18       17.70       63.90     42.87 o 
   8   8  18       17.82       29.54     43.73 o 
   9   8  18     1281.65     1212.88     81.11 o 
  10   8  18      282.48      217.42     47.39 o 
  11   8  18      125.56      142.51     45.16 o 
  12   8  18       41.76       65.88     45.82 o 
  13   8  18      336.29      267.70     59.35 o 
 -12   9  18       89.70      148.83     43.03 o 
 -11   9  18       16.65        4.18     44.50 o 
 -10   9  18        0.88       36.21     38.15 o 
  -9   9  18      292.51      339.79     42.47 o 
  -8   9  18        2.96        1.82     37.75 o 
  -7   9  18       65.27       84.67     43.50 o 
  -6   9  18       71.05      128.16     44.21 o 
  -5   9  18      543.57      488.79     48.46 o 
  -4   9  18      569.39      433.66     38.39 o 
  -3   9  18      238.46      351.79     39.23 o 
  -2   9  18       29.73       62.84     38.24 o 
  -1   9  18      116.14      110.01     41.54 o 
   0   9  18     1719.30     1552.09     49.80 o 
   1   9  18       66.01      151.72     44.71 o 
   2   9  18      644.97      568.60     43.13 o 
   3   9  18       29.70       43.56     41.17 o 
   4   9  18      928.59      906.68     52.09 o 
   5   9  18      328.69      392.35     46.86 o 
   6   9  18      208.03      215.88     43.07 o 
   7   9  18      506.66      495.53     43.95 o 
   8   9  18      373.02      408.69     44.96 o 
   9   9  18      203.46      307.88     42.49 o 
  10   9  18       26.97      -43.13     43.24 o 
  11   9  18       81.74       47.29     47.17 o 
  12   9  18      166.63      180.28     41.06 o 
 -11  10  18        0.12        1.62     44.19 o 
 -10  10  18      646.58      575.02     45.02 o 
  -9  10  18     1337.22     1515.94    110.91 o 
  -8  10  18        8.37       42.38     48.06 o 
  -7  10  18        4.32       89.37     49.03 o 
  -6  10  18      283.33      306.35     43.27 o 
  -5  10  18     3140.95     3238.35     55.53 o 
  -4  10  18       51.09       85.93     38.14 o 
  -3  10  18      930.82      967.82     42.17 o 
  -2  10  18       88.15      120.91     44.17 o 
  -1  10  18     4561.57     4475.70     78.53 o 
   0  10  18      194.53      207.78     43.72 o 
   1  10  18     1111.52     1154.23     52.59 o 
   2  10  18        6.78       -4.75     42.06 o 
   3  10  18     2449.21     2532.62    108.87 o 
   4  10  18      303.80      342.31     41.81 o 
   5  10  18     2000.27     1792.65     88.86 o 
   6  10  18       57.97      129.98     44.50 o 
   7  10  18     1409.21     1537.22     52.57 o 
   8  10  18       51.93      107.66     44.39 o 
   9  10  18        0.06        4.60     48.78 o 
  10  10  18      336.82      272.36     42.23 o 
  11  10  18      111.29       83.58     68.85 o 
 -10  11  18       78.52      115.27     44.50 o 
  -9  11  18       55.80      -26.03     42.29 o 
  -8  11  18       48.90      122.54     48.83 o 
  -7  11  18        0.47      106.00     44.84 o 
  -6  11  18        2.44       57.24     46.06 o 
  -5  11  18      338.40      314.81     43.86 o 
  -4  11  18      507.42      538.59     49.59 o 
  -3  11  18      407.05      456.53     40.46 o 
  -2  11  18       58.49       83.41     42.42 o 
  -1  11  18      865.59      886.85     43.38 o 
   0  11  18      869.15      988.66     48.19 o 
   1  11  18      290.97      448.50     42.07 o 
   2  11  18      314.65      362.79     50.18 o 
   3  11  18     1113.24     1013.86     55.34 o 
   4  11  18     1774.66     1752.29     96.58 o 
   5  11  18      444.99      363.20     51.68 o 
   6  11  18       34.99       55.05     45.55 o 
   7  11  18      382.72      411.73     50.31 o 
   8  11  18      477.17      551.22     46.71 o 
   9  11  18        2.06       -1.03     46.83 o 
  10  11  18        2.19       86.27     46.85 o 
  -9  12  18      250.56      314.06     48.94 o 
  -8  12  18      228.90      265.82     44.82 o 
  -7  12  18       90.04      181.90     43.42 o 
  -6  12  18      106.48       92.59     47.82 o 
  -5  12  18      534.00      546.95     50.38 o 
  -4  12  18      974.79     1022.68     52.82 o 
  -3  12  18       31.71       82.29     45.20 o 
  -2  12  18       15.97       71.50     49.97 o 
  -1  12  18     2118.01     2133.67     64.19 o 
   0  12  18      231.82      376.57     44.27 o 
   1  12  18       14.35       31.32     44.60 o 
   2  12  18      422.62      349.42     50.67 o 
   3  12  18     1276.31     1216.58     47.36 o 
   4  12  18      619.43      685.38     47.80 o 
   5  12  18       16.57      125.41     56.03 o 
   6  12  18        5.77       86.91     53.04 o 
   7  12  18      580.61      513.23     53.64 o 
   8  12  18      417.21      287.72     48.89 o 
   9  12  18       10.91       40.53     47.59 o 
  -8  13  18        5.87       45.00     45.06 o 
  -7  13  18      182.86      168.51     40.83 o 
  -6  13  18      339.49      357.94     44.81 o 
  -5  13  18        4.71       59.67     43.82 o 
  -4  13  18       23.49      100.88     44.39 o 
  -3  13  18       36.20       84.77     45.87 o 
  -2  13  18     1112.02      912.13     54.85 o 
  -1  13  18      127.07       86.15     50.16 o 
   0  13  18      309.61      207.92     44.58 o 
   1  13  18       93.46      134.56     46.41 o 
   2  13  18      262.39      265.04     55.57 o 
   3  13  18       69.92      160.00     43.13 o 
   4  13  18      115.90      148.25     48.02 o 
   5  13  18       18.46       11.85     52.47 o 
   6  13  18      474.65      495.25     52.11 o 
   7  13  18       52.21       33.29     52.80 o 
  -6  14  18      215.09      146.20     50.31 o 
  -5  14  18      104.52      131.56     48.01 o 
  -4  14  18       67.60       68.59     45.06 o 
  -3  14  18      110.65      111.91     45.17 o 
  -2  14  18      529.66      476.40     48.87 o 
  -1  14  18       65.67      106.80     52.52 o 
   0  14  18        9.42      111.89     49.09 o 
   1  14  18      572.99      451.01     61.22 o 
   2  14  18      222.82      199.15     49.62 o 
   3  14  18      224.25      163.98     47.67 o 
   4  14  18        6.24       87.53     55.96 o 
   5  14  18       20.28       35.81     51.48 o 
  -2  15  18       38.45       53.90     56.52 o 
  -1  15  18       29.85       34.43     49.00 o 
   0  15  18       53.90      159.56     53.86 o 
   1  15  18      563.56      498.42     67.69 o 
   2  15  18      148.21       99.24     69.54 o 
 -15   1  19      416.98      352.28     47.04 o 
 -14   1  19        0.13        7.55     37.19 o 
 -13   1  19     3710.89     3970.82     52.31 o 
 -12   1  19     2069.94     2025.54     46.35 o 
 -11   1  19     1133.87     1306.62     39.45 o 
 -10   1  19        3.52       36.57     34.22 o 
  -9   1  19     2779.29     2882.29     57.57 o 
  -8   1  19     2578.08     2842.04     45.20 o 
  -7   1  19     6375.14     6373.93     56.95 o 
  -6   1  19      168.70      212.51     31.70 o 
  -5   1  19    16336.13    16768.60    149.49 o 
  -4   1  19    11752.67    12206.38    138.15 o 
  -3   1  19     2553.33     2367.06     39.84 o 
  -2   1  19     1901.79     1797.80     35.60 o 
  -1   1  19     9189.81     8949.71    131.90 o 
   0   1  19    18555.32    18272.08    265.97 o 
   1   1  19      163.92      165.51     33.83 o 
   2   1  19     2640.08     2587.49     40.86 o 
   3   1  19    14362.51    14381.69    151.06 o 
   4   1  19     9442.74    10147.78     69.12 o 
   5   1  19     2590.32     2421.04     45.34 o 
   6   1  19     1656.92     1780.41     41.52 o 
   7   1  19     5067.93     5707.08     93.10 o 
   8   1  19     9385.04    10306.51    193.39 o 
   9   1  19      561.93      617.32     45.23 o 
  10   1  19      214.50      320.99     43.18 o 
  11   1  19     4051.61     4483.99    162.79 o 
  12   1  19     2031.87     2004.55     63.09 o 
  13   1  19      166.53      160.53     46.24 o 
  14   1  19       78.16      117.24     45.11 o 
  15   1  19      519.35      443.39     42.81 o 
 -15   2  19       16.22       40.03     34.66 o 
 -14   2  19      422.64      347.23     45.27 o 
 -13   2  19     1792.75     1730.83     63.19 o 
 -12   2  19       35.98      123.71     40.84 o 
 -11   2  19        2.24       55.53     38.68 o 
 -10   2  19     1565.14     1591.21     63.04 o 
  -9   2  19     2304.60     2443.47     41.73 o 
  -8   2  19       34.15      107.81     30.50 o 
  -7   2  19       99.77      152.92     31.23 o 
  -6   2  19     3262.48     3316.22     53.87 o 
  -5   2  19     9133.52     9513.74    132.95 o 
  -4   2  19      439.54      444.34     33.61 o 
  -3   2  19       29.21       92.46     29.90 o 
  -2   2  19     1293.03     1412.79     34.94 o 
  -1   2  19     4390.07     4161.31     94.21 o 
   0   2  19     3005.23     2866.46     39.00 o 
   1   2  19      165.63      142.59     34.21 o 
   2   2  19     1350.15     1475.41     38.21 o 
   3   2  19     6343.43     6130.39    110.74 o 
   4   2  19     1519.21     1627.82     45.16 o 
   5   2  19       15.05       47.99     40.34 o 
   6   2  19      758.81      835.99     43.65 o 
   7   2  19      970.69     1231.10     54.61 o 
   8   2  19      368.67      459.32     48.07 o 
   9   2  19       31.86      101.64     40.36 o 
  10   2  19      273.39      363.43     47.26 o 
  11   2  19      932.48     1119.91     46.86 o 
  12   2  19       67.23       94.02     40.00 o 
  13   2  19       10.01       88.05     41.58 o 
  14   2  19       39.87      137.62     40.03 o 
  15   2  19      127.57      234.91    125.60 o 
 -15   3  19        4.05        5.95     59.18 o 
 -14   3  19        1.74       92.06     44.41 o 
 -13   3  19      186.63      189.14     43.62 o 
 -12   3  19     2448.26     2437.28     79.65 o 
 -11   3  19        2.81       46.61     35.87 o 
 -10   3  19        3.34       51.14     46.23 o 
  -9   3  19     1939.55     1894.23     74.58 o 
  -8   3  19      896.87      889.58     45.99 o 
  -7   3  19        8.48      125.36     39.45 o 
  -6   3  19      127.54      121.03     32.09 o 
  -5   3  19     4372.33     4077.07     91.90 o 
  -4   3  19     7165.16     7229.93    122.50 o 
  -3   3  19      433.87      496.91     32.46 o 
  -2   3  19      182.24      186.09     34.38 o 
  -1   3  19     8661.89     8618.30    131.73 o 
   0   3  19     6594.13     6208.66     83.26 o 
   1   3  19     1222.43     1639.56     43.91 o 
   2   3  19      300.76      369.27     39.22 o 
   3   3  19     8572.85     9031.60    150.07 o 
   4   3  19     3305.90     3171.49     48.95 o 
   5   3  19      233.03      202.53     45.15 o 
   6   3  19       19.20       37.11     43.78 o 
   7   3  19     2986.36     3041.13    104.32 o 
   8   3  19     7764.86     8164.30    267.22 o 
   9   3  19      251.29      372.24     44.71 o 
  10   3  19      157.01      153.82     49.13 o 
  11   3  19      620.03      748.89     42.45 o 
  12   3  19     1607.09     1536.57     49.62 o 
  13   3  19      148.72      195.33     44.30 o 
  14   3  19        0.11       73.13     41.72 o 
 -14   4  19      619.97      618.32     45.99 o 
 -13   4  19      841.85      774.73     43.70 o 
 -12   4  19     2388.24     2405.89     76.30 o 
 -11   4  19      120.02      124.60     35.10 o 
 -10   4  19     2544.12     2569.88    122.85 o 
  -9   4  19     3493.21     3531.08     81.78 o 
  -8   4  19     1123.45     1381.57     59.54 o 
  -7   4  19       22.35       77.62     33.45 o 
  -6   4  19     6780.67     6573.37    151.12 o 
  -5   4  19    12107.34    11493.13    255.87 o 
  -4   4  19     9204.17     8936.25    226.64 o 
  -3   4  19      104.95      102.32     35.07 o 
  -2   4  19    23427.45    23531.68    622.40 o 
  -1   4  19    17620.47    16487.05    426.48 o 
   0   4  19     8466.38     7306.62     91.15 o 
   1   4  19      169.18      792.11    170.85 o 
   2   4  19    10099.61    10451.21    283.45 o 
   3   4  19    16000.83    16291.39    476.73 o 
   4   4  19     2905.01     2761.64     80.05 o 
   5   4  19      753.85      694.69     64.59 o 
   6   4  19     8345.19     8133.90    246.72 o 
   7   4  19     8149.97     8171.72    337.42 o 
   8   4  19     4834.25     5066.36    182.30 o 
   9   4  19      583.63      622.12     44.28 o 
  10   4  19      115.41      121.70     51.49 o 
  11   4  19     1354.16     1257.99     88.19 o 
  12   4  19     1107.93     1090.96     48.46 o 
  13   4  19      240.04      163.79     41.53 o 
  14   4  19      223.98      226.98     44.13 o 
 -14   5  19        8.80      109.55     47.93 o 
 -13   5  19     3746.86     3613.72    202.70 o 
 -12   5  19       44.16       44.15     40.99 o 
 -11   5  19      132.34      134.47     35.22 o 
 -10   5  19       55.32      161.49     41.11 o 
  -9   5  19     4156.14     4416.04    103.51 o 
  -8   5  19       45.32       94.18     39.74 o 
  -7   5  19       55.49       81.45     33.61 o 
  -6   5  19      118.71      103.17     31.28 o 
  -5   5  19    15361.11    14963.05    341.35 o 
  -4   5  19      218.87      272.95     34.56 o 
  -3   5  19     1189.64     1135.07     38.80 o 
  -2   5  19     2465.90     2630.56     38.13 o 
  -1   5  19    11098.90     9863.82    118.01 o 
   0   5  19        4.02       63.79     40.46 o 
   1   5  19     1355.79     1525.81     42.22 o 
   2   5  19       86.72      130.25     37.61 o 
   3   5  19    17523.00    17191.57    259.02 o 
   4   5  19      129.06      165.03     36.65 o 
   5   5  19      112.84       82.27     39.20 o 
   6   5  19     1643.22     1648.76    107.20 o 
   7   5  19    10424.71    10382.47    554.51 o 
   8   5  19      271.58      206.32     45.85 o 
   9   5  19      571.06      490.99     42.38 o 
  10   5  19       13.25       62.24     41.06 o 
  11   5  19     3758.24     3916.97    143.89 o 
  12   5  19      112.76      126.83     49.87 o 
  13   5  19      162.78      148.50     44.09 o 
  14   5  19       72.66      117.70     46.78 o 
 -14   6  19      618.41      588.03     41.88 o 
 -13   6  19     2345.20     2183.18    108.59 o 
 -12   6  19       14.73       51.18     35.42 o 
 -11   6  19      165.68      157.37     37.77 o 
 -10   6  19     1438.68     1289.72     44.52 o 
  -9   6  19     1815.51     2056.30     99.69 o 
  -8   6  19      165.55      198.80     42.30 o 
  -7   6  19        0.95       64.08     40.12 o 
  -6   6  19     4194.02     4207.83     83.22 o 
  -5   6  19     7034.83     7247.12    149.45 o 
  -4   6  19      498.86      502.71     33.71 o 
  -3   6  19     1023.79     1092.58     37.17 o 
  -2   6  19     4168.82     4236.46     44.94 o 
  -1   6  19     5755.52     5311.18    110.14 o 
   0   6  19     1948.93     1905.08     44.80 o 
   1   6  19     1197.44     1331.35     44.77 o 
   2   6  19     4054.43     3973.51     73.38 o 
   3   6  19    10912.30    10883.45    131.03 o 
   4   6  19      549.48      621.44     36.89 o 
   5   6  19      525.44      542.37     42.32 o 
   6   6  19      549.85      707.53     48.70 o 
   7   6  19     3953.32     4063.21    118.46 o 
   8   6  19      558.43      622.05     55.40 o 
   9   6  19      369.78      266.19     40.84 o 
  10   6  19       21.50       53.13     42.37 o 
  11   6  19     2284.33     1921.09    152.08 o 
  12   6  19      417.56      367.76     75.86 o 
  13   6  19      105.56      160.58     43.59 o 
 -13   7  19      284.18      313.62     37.81 o 
 -12   7  19     1260.69     1196.18     52.48 o 
 -11   7  19      641.88      687.37     48.50 o 
 -10   7  19       72.42      123.42     38.89 o 
  -9   7  19      443.98      508.68     38.17 o 
  -8   7  19      456.03      421.40     36.43 o 
  -7   7  19     2917.87     2790.49     76.64 o 
  -6   7  19      521.29      524.12     35.99 o 
  -5   7  19     1005.28      984.69     35.93 o 
  -4   7  19     4597.63     4456.77     55.89 o 
  -3   7  19      976.28     1042.52     38.89 o 
  -2   7  19     1632.42     1542.01     38.83 o 
  -1   7  19     2037.57     1875.34     43.57 o 
   0   7  19     4735.31     4627.28     90.88 o 
   1   7  19     1470.20     1600.22     44.51 o 
   2   7  19     2093.42     2175.22     44.59 o 
   3   7  19     3292.87     3295.48     51.96 o 
   4   7  19     2116.08     2048.21     55.28 o 
   5   7  19      300.69      333.84     47.59 o 
   6   7  19     1552.69     1681.48     60.76 o 
   7   7  19     1370.75     1404.73     64.75 o 
   8   7  19      762.36      763.36     45.53 o 
   9   7  19      462.64      507.29     48.70 o 
  10   7  19       85.07      112.57     46.03 o 
  11   7  19      603.97      501.50     80.47 o 
  12   7  19       23.78      133.02     45.00 o 
  13   7  19       31.69      133.72     44.94 o 
 -13   8  19       13.02      119.44     42.46 o 
 -12   8  19     2721.49     2370.86    179.65 o 
 -11   8  19       14.13       18.12     44.06 o 
 -10   8  19       55.70       66.34     37.54 o 
  -9   8  19      126.67      264.58     40.24 o 
  -8   8  19     1717.67     1754.96     55.26 o 
  -7   8  19      223.53      211.66     44.09 o 
  -6   8  19        6.07      151.63     40.99 o 
  -5   8  19      506.42      625.51     38.44 o 
  -4   8  19     9968.47    10088.80    225.41 o 
  -3   8  19       40.57      106.82     37.61 o 
  -2   8  19      196.31      273.02     60.73 o
[truncated: 242,102 more chars]
